# Supplementary material for: Regional free cash flow dataset: An approach to regional performance evaluation
Source: Data Brief. 2019 Jun 21;25:104175. doi: 10.1016/j.dib.2019.104175 (PMC6612654; doi:10.1016/j.dib.2019.104175)
Supplement: Supplementary file 1 [file mmc1.xlsx]

## Sheet: Model description
	i	a region [1;85]
	j	a year [2006;2016]
	Factor reference	Factor	Tab
	FCF	Free cashflow	"0-FCF"
	R	Sales revenue	"1-Sales revenue"
	C	Cost of goods sold	"2-COGS"
	A	Fixed assets depreciation and amortization	"3-D&A"
	FI	Fixed capital investment	"4-CAPEX"
	FS	Receipts from fixed assets sales	"5-Fixed assets sales"
	AR	Accounts receivable from operations	"6-Trade receivables"
	SI	Inventory book value	"7-Inventory"
	AP	Accounts payable from operations	"8-Trade payables"
	T	corporate tax rate = 20%	-

## Sheet: 0-FCF
Indicator title:	Free cashflow, thousands of Russian Rubles (see 'Model description' tab for methodology)												Sector share in total CAPEX 2016
Source:	Authors' calculation
Territory	2005	2006	2007	2008	2009	2010	2011	2012	2013	2014	2015	2016	Private sector	Public sector	Per capita GRP 2016
Belgorod oblast		-9.32493e+06	-8.03616e+06	-6.35146e+06	1.95617e+07	1.72742e+07	5.21226e+07	3.00052e+07	3.11995e+07	6.86718e+07	6.83627e+06	3.26651e+07	0.845018	0.104795	443086
Bryansk oblast		-3.16864e+06	-9.30726e+06	-8.20306e+06	10582621	-6.0247e+06	1.36437e+07	-2.01287e+07	2.87487e+07	-1.25148e+07	-1.89971e+07	1.9757e+07	0.790047	0.151283	219576
Vladimir oblast		-4446983	-8.49815e+06	-986519	-2.89891e+06	2.16696e+06	1.01265e+07	3.24256e+07	15966597	3.40288e+07	2.28426e+07	7.90559e+07	0.687209	0.169973	255399
Voronezh oblast		-1.73516e+07	-3.75608e+07	-5.88062e+07	-4.87493e+07	-7.84017e+07	-9.48779e+07	-1.33457e+08	-134816984	-1.91675e+08	-1.79883e+08	-9.88961e+07	0.839129	0.136833	352926
Ivanovo oblast		-1.07265e+07	-1.2187e+07	-1.70088e+07	-2.60148e+07	-28127491	-1.90917e+07	-1.7507e+07	-3.02794e+07	-2.96454e+07	-1.79026e+07	-6.9345e+06	0.667377	0.247549	165496
Kaluga oblast		-6.76404e+06	-1.99222e+07	-4.59847e+07	-39927595	-2.85e+07	1.8877e+07	1.16442e+06	-7.97723e+06	2.95942e+07	-2.3175e+07	3.95809e+07	0.610256	0.305838	331468
Kostroma oblast		-3.87729e+06	-3.11618e+06	-4.01617e+06	-570659	-3.88334e+06	87893.1	-2.35814e+06	-5.77173e+06	-9.34368e+06	-1.02783e+07	-2.88173e+06	0.809676	0.142582	241539
Kursk oblast		-3.60918e+06	-5.97185e+06	-1.85713e+07	894963	7.82563e+06	8.66069e+06	-8.03602e+06	-8.18007e+06	-1.22509e+07	1.05887e+07	-1.54369e+07	0.843714	0.107794	299724
Lipetsk oblast		2.47435e+07	1.42457e+07	1.18238e+07	2.31436e+06	-2.35235e+07	-3.50086e+07	5.31698e+06	-1.83674e+07	2.34759e+07	2.32016e+07	3.38845e+07	0.828564	0.121617	395476
Moscow oblast		-3.10203e+06	-7.77043e+07	-2.18324e+07	1.26223e+08	1.96091e+08	245990758	1.57203e+08	1.49976e+08	1.60003e+08	1.48415e+08	6.60498e+08	0.654279	0.277415	441778
Oryol oblast		-6.41615e+06	-1.41039e+07	-1.48156e+07	-202001	-5.97664e+06	-1.56216e+07	-9.62117e+06	-2.06023e+07	-1.40569e+07	-13562713	-6.79852e+06	0.758494	0.146914	269862
Ryazan Oblast		-1.13034e+06	-2.5056e+07	-2.87783e+07	-9.79971e+06	-1.04643e+07	-22395352	-3.88538e+07	-48768898	-4.03297e+06	2.25893e+06	-2.48402e+06	0.659751	0.205668	279033
Smolensk oblast		-11213655	-1.44833e+07	-19928225	-1.47539e+07	-4.01743e+07	-2.57815e+07	-3.24748e+07	-2.12172e+07	-4.24533e+07	-3.63657e+06	-2.53914e+07	0.718262	0.199944	267335
Tambov oblast		-1.36572e+07	-1.97532e+07	-3.58042e+07	-3.14294e+07	-4.34854e+07	-5.67585e+07	-6.74827e+07	-8.66885e+07	-8.27585e+07	-55681798	-6.57382e+07	0.664607	0.284233	326480
Tver oblast		-1.06851e+07	-2.04176e+07	-30735781	-4.40145e+07	-5.55972e+07	-5.6363e+07	-45871327	-4.25618e+07	-3.01618e+07	-3.56396e+07	-4.40691e+07	0.523092	0.40161	260478
Tula oblast		7.43504e+06	-3.68784e+06	-1.94235e+07	-4.82884e+06	-3.44205e+07	-7.3703e+06	4.37439e+06	8.71506e+06	1.58451e+07	1.05022e+07	5.18459e+07	0.794564	0.100611	315660
Yaroslavl oblast		-1.29309e+07	-3.73186e+06	-2.15327e+07	-19177224	-1.64181e+07	-2.44319e+07	-3.52758e+07	-2.98534e+07	-33767254	-4.90811e+06	-2.64731e+07	0.659723	0.19576	339700
City of Moscow		4.21728e+10	2.03475e+09	2.57595e+09	4.13903e+09	2.39826e+09	5661525763	5.50758e+09	-2.83987e+10	3.96001e+10	2.76019e+09	6.09324e+09	0.488003	0.398326	1.10345e+06
Republic of Karelia		-1.05617e+06	246532	-6.97725e+06	1.04885e+06	5916819	9.48138e+06	3.48638e+06	264733	6.12734e+06	1.29291e+06	1.1507e+07	0.669162	0.280388	334494
Komi Republic		-1.43999e+07	4.13121e+06	-1.42608e+07	-2.00678e+07	7.45466e+06	2.67646e+07	2.98697e+07	7.69976e+07	103095189	95085669	2.92561e+07	0.557726	0.0739263	607942
Arkhangelsk oblast (including Nenets Autonomous Okrug)		-73926230	-1.26581e+08	-1.26975e+08	-3.83739e+07	1.07164e+08	-2.3808e+07	-9.16089e+07	-1.09084e+08	-6.99671e+07	-8.75063e+07	-8.17158e+07	0.586119	0.198742	523566
Nenets Autonomous Okrug		-4.00268e+07	-7.86498e+07	-7.46185e+07	1.2694e+07	2.62831e+07	31024122	-1.71532e+07	-2.9936e+07	-26637005	-7.88903e+07	-3.75174e+07	0.677202	0.0208647	4.99026e+06
Arkhangelsk oblast (less Nenets Autonomous Okrug)		-3.38994e+07	-4.79312e+07	-5.23563e+07	-5.10679e+07	8.08812e+07	-5.48321e+07	-7.44558e+07	-7.91476e+07	-4.33301e+07	-8.61603e+06	-4.41984e+07	0.437249	0.48947	351973
Vologda Oblast		2.47026e+06	1.01916e+07	5.66224e+07	3.25013e+07	1.5236e+07	2.29696e+07	-4.86064e+07	1.23297e+07	3.91393e+07	71234549	4.57073e+07	0.709844	0.135089	394136
Kaliningrad oblast		-13698729	-4.34602e+07	-3.47535e+07	-1.39615e+07	-2.30145e+07	-1.72491e+07	-2.0297e+07	-5.38707e+07	1.26104e+07	-3.79895e+07	-4.37733e+06	0.480304	0.506393	337990
Leningrad oblast		-4.42861e+07	-4.72328e+07	-6.87525e+07	-9.98542e+07	-1.80685e+08	-9.00482e+07	-1.85292e+08	-1.03311e+08	7.64525e+07	3.5322e+07	5.05881e+07	0.556048	0.390717	480298
Murmansk oblast		1.08661e+07	3.13514e+07	8.36317e+06	14790936	2.80938e+07	1.71329e+07	5878080	1714739	-10138070	1.625e+07	5.13573e+07	0.42079	0.556275	510830
Novgorod oblast		-222946	-2.56268e+06	-2.80003e+06	-10631802	-9.89311e+06	3.8329e+06	1.82517e+06	-9.02402e+06	-1.45988e+07	-1.25916e+07	-2.0729e+07	0.374336	0.613419	389442
Pskov oblast		-3.07809e+06	-7.73374e+06	-8892278	-3895360	-7.26228e+06	-1.35159e+07	-2.13733e+07	-1.44691e+07	-1.47756e+07	-11134926	-9.29736e+06	0.764024	0.195127	204769
City of St. Petersburg		8.3907e+07	1.18923e+08	9.71125e+07	413818297	3.70913e+08	5.71828e+08	4.45009e+08	7.73158e+08	193365344	9.89723e+08	915728447	0.509417	0.410146	580563
Republic of Adygea		-2.97541e+06	-1.08016e+07	-1.28092e+07	-1.35825e+07	-1.07773e+07	-1.3745e+07	-1.05618e+07	-1.6108e+07	-7.67935e+06	-6.88679e+06	-9.37389e+06	0.806455	0.183038	183386
Republic of Kalmykia		-3.60677e+06	-6.06087e+06	-5.68625e+06	-6.72209e+06	-5.33749e+06	-8529673	-1.20298e+07	-1.71194e+07	-16655073	-1.7334e+07	-3325385	0.744396	0.241063	169111
Krasnodar krai		-5.68044e+07	-1.51144e+08	-1.57736e+08	-1.06754e+08	-3.4749e+08	-4.06775e+08	-4.59662e+08	-7.14384e+08	-2.09058e+08	-4.82735e+07	2.58808e+08	0.679674	0.133393	355017
Astrakhan oblast		-1.85504e+07	-3.97245e+07	-4.01609e+07	-5.08539e+07	-4.01964e+07	-44370976	-5.07419e+07	-8.57923e+07	-6.88575e+07	-4.46331e+07	-6.57511e+07	0.842957	0.14645	314460
Volgograd oblast		16851261	5.91554e+06	2.10975e+07	1.48048e+07	19581350	2.75025e+07	6.064e+06	1.26093e+07	1.82582e+06	-2.36991e+07	-1.32621e+06	0.832033	0.113279	288162
Rostov oblast		-5.19751e+07	-7.6956e+07	-1.0094e+08	-7.67755e+07	-3.39906e+07	-6.47165e+07	-4.196e+07	-146505356	-5.15089e+07	-1.01443e+08	-2.86838e+07	0.746444	0.20414	276427
Republic of Dagestan		-3.72559e+07	-5.15016e+07	-7.86316e+07	-9.83216e+07	-1.11487e+08	-1.26304e+08	-1.46301e+08	-1.66509e+08	-1.9291e+08	-1.8342e+08	-1.88315e+08	0.919404	0.0615424	186370
Republic of Ingushetia		-2.8675e+06	-7.59315e+06	-3.07176e+06	-5.88537e+06	-5.68848e+06	-7.03009e+06	-1.2055e+07	-1.84966e+07	-1.79536e+07	-1.7924e+07	-20934021	0.386809	0.606564	116008
Republic of Kabardino-Balkaria		-5.92165e+06	-1.25253e+07	-1.38426e+07	-2.14714e+07	-1.38241e+07	-1.73294e+07	-6.26561e+06	-3.04277e+07	-2.2617e+07	-3.47108e+07	-2.54418e+07	0.517773	0.38786	145555
Karachay-Cherkess Republic		-6.46979e+06	-6.85072e+06	-8.12131e+06	-6.62323e+06	-5.9781e+06	-9.68289e+06	-1.01653e+07	-16239997	-7.2896e+06	-1.13307e+07	5.75743e+06	0.443164	0.368491	143790
Republic of North Ossetia-Alania		-6.34477e+06	-10874236	-1.38069e+07	-11357815	-1.60597e+07	-1.21734e+07	-1.73186e+07	-2.68982e+07	-2.64146e+07	-2.07409e+07	-1.75481e+07	0.450348	0.435772	181040
Chechen Republic		0	-3.40923e+07	-4.73652e+07	-3.7803e+07	-4.16593e+07	-4.65836e+07	-4.22284e+07	-3.08062e+07	-4.35349e+07	-4.25788e+07	-5.5319e+07	0.596953	0.345814	116120
Stavropol oblast		-9.56923e+06	-1.23203e+07	-3.68639e+07	-2.23537e+07	-5.29366e+07	1.1796e+07	-4.48657e+07	-5.40864e+07	-2.30589e+07	-2.02538e+07	2.3788e+07	0.735046	0.183447	217648
Republic of Bashkortostan		3.25591e+07	-5.9618e+06	-6.18657e+06	2.29808e+07	1.16837e+08	1.65352e+08	147638834	1.30558e+08	1.37002e+08	180063121	2.73391e+07	0.77272	0.112192	323572
Mari El Republic		-4.24958e+06	-9.07078e+06	-1.2337e+07	-5.66993e+06	-9.17442e+06	-1.44446e+07	-1.88285e+07	-29444662	-2.98214e+07	-1.18574e+07	1.94779e+06	0.775284	0.161595	241070
Republic of Mordovia		-1.01556e+07	-1.12925e+07	-2.25871e+07	-1.96936e+07	-2.72297e+07	-3.02166e+07	-2.77876e+07	-33762323	-1.80877e+07	-3.6503e+07	-2.28639e+07	0.65803	0.261103	231878
Republic of Tatarstan		-1.53551e+07	-37774745	-7.68084e+07	1.97881e+07	-2.41183e+07	-5.28607e+07	-2.08988e+06	-1.33523e+08	-6.42772e+07	-1.09714e+08	-6.37312e+07	0.762985	0.114707	474694
Republic of Udmurtia		1.25252e+07	-1.21141e+07	-2.14988e+06	1.25616e+07	-6.05438e+06	-5.81037e+06	4.26536e+07	1.11259e+07	2.23713e+07	2.87836e+06	5.05954e+07	0.622287	0.151922	328003
Chuvash Republic		-9.69584e+06	-1.99014e+07	-32845211	-4.65055e+06	-2.22524e+07	-2.1138e+07	-2.91177e+07	-3.23502e+07	-1.91843e+07	-1.75886e+07	-1.47931e+07	0.770337	0.170408	202375
Perm krai		4.18981e+07	2.35881e+07	9.33667e+07	6.01325e+07	7.96672e+07	1.96213e+08	2.17466e+08	1.46637e+08	1.98271e+08	198948926	173312330	0.815987	0.13182	397621
Kirov oblast		-9.6209e+06	-1.66951e+07	-4236504	-1.59068e+06	-7.4065e+06	-6.00155e+06	-9.59868e+06	-3.11453e+07	-1.85156e+07	-19497430	-1.59333e+07	0.660363	0.293591	212548
Nizhny Novgorod oblast		2.76854e+07	2.78665e+07	3.05226e+07	6.75442e+06	6.23787e+07	9.06478e+07	9.09742e+07	5.87255e+07	8.8209e+07	1.547e+08	2.05759e+08	0.625201	0.255483	327474
Orenburg oblast		3.39366e+07	2.62061e+07	-3.04132e+07	6.60128e+07	42200395	2.21651e+06	5.89959e+07	63413164	14900840	-8.04639e+06	-1.2281e+08	0.67585	0.145767	387830
Penza oblast		-1.69506e+07	-3.35802e+07	-3.80999e+07	-2.61138e+07	-2.93449e+07	-3.8352e+07	-4.37009e+07	-6.57217e+07	-5.33831e+07	-6.13859e+07	-2.14486e+07	0.880126	0.0919324	248853
Samara oblast		2.34081e+07	-1.24126e+06	4.74744e+07	3.19383e+07	3.36168e+07	5.27182e+07	1.86738e+07	2.46708e+07	16645459	8.86976e+07	1.39373e+08	0.808432	0.13486	386474
Saratov oblast		-6.03988e+06	-2.22184e+06	-2.53919e+07	2.6685e+06	-1.14979e+07	-1.43878e+07	-4.08483e+07	-60898906	-4.54712e+07	-3.75126e+07	-5.54226e+07	0.783666	0.130384	247963
Ulyanovsk oblast		-6.66411e+06	-2.05414e+07	-35539743	-2.43247e+07	-2.4702e+07	-3.32102e+07	-4.01682e+07	-5.45952e+07	-4.46578e+07	-30440143	-3.01621e+07	0.787338	0.174332	239210
Kurgan oblast		-8261349	-1.1226e+07	-2.578e+07	-2.39073e+07	-1.4775e+07	-1.6166e+07	-1.87144e+07	-1.57278e+07	-9.38954e+06	-2.03324e+07	9.65998e+06	0.712385	0.183662	207554
Sverdlovsk oblast		5.4301e+07	6.86892e+07	30766117	8.31878e+07	1.80634e+07	2.94121e+06	-3.17375e+07	-1.91721e+07	-3.06424e+07	6.90954e+07	2.0647e+08	0.705616	0.221918	411077
Tyumen oblast (broad*)		1.54508e+08	-24734125	-1.42131e+08	-1.33771e+08	7.49759e+06	4.81238e+07	6.32202e+07	39394666	-3.20135e+06	3.55203e+08	-5.53318e+07	0.809432	0.0644323	1.626e+06
Khanty-Mansi Autonomous Okrug - Yugra		2.72634e+08	2.15795e+08	1.39511e+08	1.93446e+08	2.40664e+08	3.39947e+08	4.29587e+08	3.82229e+08	3.2221e+08	4.3063e+08	2.67159e+08	0.773436	0.0475528	1.93702e+06
Yamalo-Nenets Autonomous Okrug		-6.33741e+07	-1.53346e+08	-1.85935e+08	-2.40293e+08	-1.52679e+08	-218782146	-2.90995e+08	-2.86299e+08	-3.66104e+08	-2.32805e+08	-5.17896e+08	0.851138	0.060563	3.37661e+06
Tyumen oblast (narrow**)		-5.47514e+07	-8.71828e+07	-9.57077e+07	-8.69237e+07	-8.04867e+07	-7.30414e+07	-7.53717e+07	-5.65359e+07	4.06928e+07	1.57379e+08	1.95441e+08	0.815856	0.143245	624683
Chelyabinsk oblast		1.9153e+07	-4.75957e+06	-1.05857e+07	1.54661e+07	1.52831e+06	-2.34418e+07	639151	-3.80856e+07	1.75746e+07	8.35889e+07	1.09981e+08	0.728433	0.206801	334471
Altai Republic		-993523	-5.43422e+06	-5.45445e+06	-4236876	-8.87578e+06	-1.61928e+07	-1.3128e+07	-1.38415e+07	-1.51413e+07	-1.23784e+07	-4.40752e+06	0.595499	0.399993	194825
The Republic of Buryatia		-1.13987e+07	-1.03418e+07	-1.3271e+07	-5.81621e+06	-1.49725e+07	-250246072	-2.572e+08	-2.07817e+07	4.57601e+08	2.35606e+07	3.84073e+07	0.40362	0.524267	208240
Tyva Republic		-2.33458e+06	-2.78758e+06	-4.22031e+06	-4583104	-6.61853e+06	-6.15976e+06	-9.64949e+06	-1.20694e+07	-1.41123e+07	-9.21473e+06	-2.82156e+06	0.452954	0.458962	150258
The Republic of Khakassia		-5.11057e+06	-6.41911e+06	1.74469e+06	2.25022e+06	-7571238	-1.81699e+07	-1.81782e+07	-8.32869e+06	-1.22515e+07	-2.87676e+06	1.5217e+07	0.542944	0.344147	320096
Altai oblast		-2.18668e+07	-1.65298e+07	-2.27447e+07	-2.65211e+06	-1.13704e+07	-2.40274e+07	-2.49831e+07	-2.49605e+07	-2.38022e+07	5.50222e+06	8.1357e+06	0.718425	0.246451	206712
Transbaikal krai		-11085315	-1.90578e+07	-2.62958e+07	-2.4926e+07	-2.35994e+07	-28310450	-6.78194e+07	-7.57591e+07	-4.27013e+07	-5.63017e+07	-57696130	0.236423	0.693541	229304
Krasnoyarsk krai		54321437	1.14224e+08	-1.62022e+07	-8910882	6.93706e+07	9.52387e+07	-1.11617e+07	-2.01877e+07	1.4729e+08	2.43492e+08	215505643	0.789003	0.161807	565272
Irkutsk oblast		-5.44766e+06	-4.31913e+07	-3.2994e+07	2.15929e+07	2.48279e+07	1.77173e+08	7.23011e+07	95656387	2.20516e+08	1.28315e+08	8.74833e+07	0.716496	0.201017	419885
Kemerovo oblast		-1.49775e+07	1.83194e+07	6.04446e+07	3.55093e+07	5.9439e+07	70625112	27479045	7.81535e+06	97057686	1.63617e+08	2.05679e+08	0.853532	0.117413	309637
Novosibirsk oblast		-1.17481e+07	1.98069e+06	-2.36047e+07	3.05239e+07	-2.83679e+07	-9.4542e+06	-5.69553e+07	-3.40923e+07	-3.73312e+07	1.22914e+07	2.05362e+07	0.683298	0.247119	356086
Omsk oblast		1.071e+07	-28267739	-4.65255e+07	-5.79837e+06	-2.07932e+07	-3.13242e+07	-7.0932e+07	-6.73829e+07	6.49279e+06	23475526	8.15828e+06	0.694309	0.244946	311973
Tomsk oblast		1.38188e+06	-3.21476e+07	-37226594	-9.6402e+06	-1.13211e+07	-8.39006e+06	642588	1.44711e+07	5.46563e+06	-1.45748e+07	5.96043e+06	0.866947	0.109646	440396
The Republic of Sakha (Yakutia)		-5.68374e+06	-7.13224e+07	-99177087	-1.32587e+08	-4.0056e+07	-5.86067e+07	-8.36547e+07	-8.75991e+07	-42585001	-8.51143e+06	-1.99381e+07	0.615272	0.179194	782629
Kamchatka Krai		-5.92287e+06	-9.39907e+06	-1.80843e+07	-2.15109e+07	-2.62999e+07	-2.18423e+07	-2.24017e+07	-19977007	-1.11691e+07	-3.3575e+06	-4.53398e+06	0.580768	0.393621	542797
Primorsky Krai		-4.82705e+06	-1.82105e+07	-4.86627e+07	-102960884	-1.63745e+08	-2.58967e+08	-1.53116e+08	-6.57932e+07	-3.55561e+07	-3.3828e+07	1.16024e+07	0.556881	0.40377	371099
Khabarovsk krai		-1.22434e+07	-2.09883e+07	-2.24201e+07	-2.8581e+07	-1.3541e+08	-7.93793e+07	-3.28815e+08	1.75451e+08	-37272447	3.47793e+07	9.10327e+06	0.386299	0.379299	427651
Amur oblast		-2.27427e+07	-39172151	-5.48932e+07	-4.98031e+07	-6.38706e+07	-7.92391e+07	-8.71555e+07	-8.16403e+07	-4.34707e+07	-6.49792e+07	-1.03446e+08	0.368442	0.514154	342763
Magadan oblast		-6.37015e+06	-9.68461e+06	-1.37054e+07	-8.80455e+06	-1.1044e+07	-7.1368e+06	-8.48791e+06	-3.64664e+07	-25945462	-30275930	3.53537e+06	0.832621	0.0560901	846400
Sakhalin oblast		-1.25995e+08	-7.03843e+07	-73818195	-1.84909e+07	3.57092e+07	9.80537e+07	1.32688e+08	5.9141e+07	8.033e+07	9.64267e+07	8.1581e+07	0.524152	0.312591	2.048e+06
Jewish Autonomous oblast		-5.25393e+06	-8.73417e+06	-1.06739e+07	-7.94852e+06	-1.78299e+07	-21176845	-2.31939e+07	-1.32685e+07	-8.31011e+06	-1.16696e+07	-1.20644e+07	0.235264	0.739754	268311
Chukotka Autonomous okrug		-5.57438e+06	-1.81285e+06	-7.24668e+06	-823015	7.6856e+06	2.71353e+06	-2.23885e+06	-2.44134e+06	7.52602e+06	15551822	1.70692e+07	0.281122	0.708272	1.26934e+06
* - including Khanty-Mansi Autonomous Okrug - Yugra and Yamalo-Nenets Autonomous Okrug
** - less Khanty-Mansi Autonomous Okrug - Yugra and Yamalo-Nenets Autonomous Okrug
Total, billions of rubles		42028.1	792.758	588.647	3449.34	1799.88	5294.46	3941.12	-29696.8	39862.4	4654.67	8483.78
Tota 1-year change			-41235.3	-204.111	2860.7	-1649.46	3494.58	-1353.34	-33638	69559.3	-35207.8	3829.11
Year		2006	2007	2008	2009	2010	2011	2012	2013	2014	2015	2016

## Sheet: 1-Sales revenue
Indicator title:	Sales revenue, net (less VAT, excise taxes, etc.), thousands or Russian Rubles
Source:	https://fedstat.ru/indicator/30984
Territory	2005	2006	2007	2008	2009	2010	2011	2012	2013	2014	2015	2016
Belgorod oblast	230267401	267835039	401502404	548939446	493949301	640351380	818860496	876497609	913915272	1020192462	1095127568	1135364296
Bryansk oblast	79387221	94285271	119560330	142087327	152894472	179158115	237244974	255271775	267385637	268909965	293947168	305787189
Vladimir oblast	124546761	157348673	224519425	252474114	263932482	311707727	378089793	416951187	454611803	512994569	532636889	567073937
Voronezh oblast	162887605	195621067	257276894	312360589	330631183	415658293	503172944	585487967	633901661	753131199	835826443	881843233
Ivanovo oblast	61263912	73215626	94063221	95866999	90634573	120758571	141533169	159482233	163488137	154368902	132223223	136537259
Kaluga oblast	88544318	109130528	141654624	213519787	194514083	290125979	574779444	702182245	729154528	769963881	713846103	786522243
Kostroma oblast	57011405	61465592	77165486	86360305	78197138	99761026	120106620	141333962	153594673	149176216	157458215	144236938
Kursk oblast	106281274	135737513	192170822	200449516	186113163	234644207	300427681	325624397	340393729	341360970	385819756	441764921
Lipetsk oblast	239047917	289996457	343693727	427287787	350918785	436507292	511588961	566971503	549215425	630709426	715225051	718010984
Moscow oblast	1419539573	1945953734	2664679003	3389832355	3446876513	4362868741	5096221617	4894839300	5485411068	6250641080	6884653030	7897479386
Oryol oblast	77680098	72863818	90389803	123287456	116841304	128476729	150926791	178149392	189152893	212236684	217508568	213811069
Ryazan Oblast	131244083	161408459	164136270	184213358	182141933	220784266	255440687	302421010	327260797	351115735	390115582	396577263
Smolensk oblast	89117945	105061761	135436295	165830422	144266208	171649890	220730172	242170172	253569208	278410853	288191308	285229053
Tambov oblast	48175384	65079557	88327356	97939063	107446963	124276991	152395643	172327574	197597885	239795389	305194096	287367342
Tver oblast	123013994	146869312	194445829	234154044	229687779	250722754	289281641	329705586	325513114	338606580	319751034	343866327
Tula oblast	217561141	243678298	330778277	417720127	395599986	450281967	544034796	572246215	601902648	695198133	753432906	792412790
Yaroslavl oblast	193424009	212697664	266402052	300858230	266664825	337935573	405339175	420381062	417421049	433491735	437727585	485904717
City of Moscow	7552642275	9292406887	11953967339	15386182687	15896003568	24339521272	30118478669	37540797544	46905787877	45209425705	52320148137	65114672938
Republic of Karelia	85598453	88242961	108023248	114766160	103719751	136233912	162035785	164861587	160643673	169284694	167772965	182942546
Komi Republic	249069954	281110556	350083573	412282381	394349922	473455271	678007928	720120193	835946137	876352035	861862649	848377977
Arkhangelsk oblast (including Nenets Autonomous Okrug)	176437626	179824969	205032383	224172431	245349764	344491610	383660984	367329134	381506494	397466779	406559670	442280040
Nenets Autonomous Okrug	33732012	29385904	43282129	45192260	99689325	105080990	135081135	97474556	95529769	80577426	82946161	103829800
Arkhangelsk oblast (less Nenets Autonomous Okrug)	142705614	150439065	161750254	178980171	145660439	239410620	248579849	269854578	285976725	316889353	323613509	338450240
Vologda Oblast	316186847	374995854	443655609	547612199	370493878	475157821	608816225	587924402	560850873	619433944	703027535	729181269
Kaliningrad oblast	97134577	121681364	205794935	239808205	250092250	292278429	382337232	449277702	498261944	563607947	573084616	619473403
Leningrad oblast	292934380	388033732	506890929	651586511	637951213	684714440	831520552	934227482	1090629985	1247663927	1513307138	1632615345
Murmansk oblast	135229152	161929265	193945890	215127122	208582859	256284939	292831843	306686443	318215294	320933292	392225552	395383596
Novgorod oblast	84857425	96559641	121089752	150085310	137765157	171093431	202728341	213412701	217904414	232699436	269786240	268584854
Pskov oblast	45194146	55494737	71376490	83388233	74617127	87282457	104753431	109122115	117696182	125149418	137827424	141536197
City of St. Petersburg	1043731338	1835384585	2604384100	3336015542	3477604120	4102015677	5249131036	6093899974	7116423187	7767986965	9587763448	10614353050
Republic of Adygea	12170522	13684110	16828364	20448913	23406562	28382973	36857362	46804199	54853839	59337577	65470608	53851616
Republic of Kalmykia	6086523	7311701	7776854	8218263	9608530	8750091	10989030	11628794	12447160	11481961	7637988	14416672
Krasnodar krai	515711948	640891447	927798267	1057675269	1141334419	1464158403	1818470451	2199755788	2531785541	2884724360	3195049665	3472684331
Astrakhan oblast	60603259	62825141	81047291	125636336	102452085	114532182	131900359	161671249	197185873	214874371	213695244	239314981
Volgograd oblast	329459975	399375987	497755958	622322849	547807025	665531056	782994652	862261038	927311274	1038906901	1052073480	1038740416
Rostov oblast	384987908	466862054	629071852	792595891	738141645	862614905	1099094859	1246290230	1351283810	1388632594	1537608950	1791480659
Republic of Dagestan	19411887	20606038	35266080	38930324	43537740	44215832	51029542	50827751	47264335	46725366	52458496	51235632
Republic of Ingushetia	1785990	1488442	2283457	3050860	3350757	3583864	5606527	6838522	5533771	4798221	7219293	4839677
Republic of Kabardino-Balkaria	19648450	27978841	29046883	27045931	27390473	41933602	50574260	49375744	44693458	45963697	42243829	44791925
Karachay-Cherkess Republic	15630661	19228090	20264414	22907051	21790295	28352552	36123398	59285451	66405758	60192817	61004968	95419214
Republic of North Ossetia-Alania	22255265	24265651	26673499	23297798	24365839	23424311	26336002	28832874	29984204	32450183	32711828	42612356
Chechen Republic	0	11350343	18213028	20343138	22579541	20500576	33900228	47446952	38030462	41709276	37644216	38200264
Stavropol oblast	185397615	230090148	312100400	371370140	389153732	451407528	547134851	603106986	659949198	717670678	784728679	846348513
Republic of Bashkortostan	566091549	709145613	907373790	1126076224	1042162966	1405731106	1715003290	1883045462	1957580295	2046771964	2129779440	2172862547
Mari El Republic	41776218	52376714	71083797	80839872	74970922	90825121	108998654	122613430	129175527	167420098	184732552	172330293
Republic of Mordovia	68976787	93505637	122908155	130703795	118635542	149887875	177120576	191825259	197108624	233832515	234714605	253651168
Republic of Tatarstan	736337968	921690142	1230631909	1553094605	1543788795	1857300454	2297259109	2638424113	2722524118	2867214253	3113533357	3369747352
Republic of Udmurtia	215295480	249414966	310239384	363853391	310596431	359601675	462313797	536418894	548807120	662555285	521491814	570005599
Chuvash Republic	90229938	119624451	173072903	204194440	161194104	188543937	199781138	218794113	222844978	221610706	216361136	235289246
Perm krai	572104597	672974399	856227854	1027548160	898007076	1067053141	1427034511	1531667484	1583001767	1701166793	1648371154	1602440072
Kirov oblast	111428817	142395556	172147903	193352756	165423632	191643166	226138155	241469897	259253868	277740295	228533287	230506438
Nizhny Novgorod oblast	709749475	912348052	1238466381	1379574050	1155476745	1419674039	1740804239	1828093108	1916047786	2056343560	2135149279	2385409787
Orenburg oblast	283133593	401105594	460489369	504644681	451297550	543105720	674942545	747495342	831519351	886048115	819728646	749941871
Penza oblast	72492020	88132568	140417587	147926384	145820441	159657176	207376217	226659642	239458335	266177691	285938085	315793999
Samara oblast	679313838	835386308	983831500	1138028857	901264780	1156116777	1421672585	1597447758	1736680334	1934346326	1829022665	1866318836
Saratov oblast	208991670	255620790	352494342	416801796	383763731	440620720	524866343	570531833	580864133	646063407	643358918	680576630
Ulyanovsk oblast	116435593	141790982	176223296	195010746	176975460	215702697	265933895	295411184	297442720	314008274	343645757	333128971
Kurgan oblast	48911284	61601266	84076389	97840767	89158701	108186300	128684706	134496017	135886529	143692324	147644773	173859063
Sverdlovsk oblast	895240622	1183867972	1515707054	1682811224	1385072045	1827379056	2199252631	2427174325	2523293181	2764031768	2890301317	3036653883
Tyumen oblast (broad*)	2513226953	2864229907	3330641367	3709553879	3561533558	4133618282	5163234139	5788759010	6294601916	6905674432	7820154615	7878105075
Khanty-Mansi Autonomous Okrug - Yugra	1847507187	2100504320	2418285627	2599254157	2478770132	2827639513	3456616064	3814636280	3947870416	4019123394	4321577981	4237115122
Yamalo-Nenets Autonomous Okrug	502004761	555607938	651770771	768262946	756613314	870596667	1087483138	1331943253	1529261558	1671947617	2024064991	2227239981
Tyumen oblast (narrow**)	163715005	208117649	260584969	342036776	326150112	435382102	619134937	642179477	817469942	1214603421	1474511643	1413749972
Chelyabinsk oblast	580882966	722972954	993274417	1156541000	924069642	1210948107	1433357744	1491616290	1544816360	1679031736	1786336712	1944627618
Altai Republic	3484758	4051000	6932152	6561265	5381394	6055766	5083462	5267563	5545410	6031546	9814372	18363804
The Republic of Buryatia	43993886	44826225	55299070	61433652	69211383	87700359	116279541	124905047	136823295	142287242	173165826	152420866
Tyva Republic	3363994	4002103	4702683	6011673	6804417	9078029	9967273	10814915	12759940	14316007	18526874	24277925
The Republic of Khakassia	47525718	65661582	75760767	78404772	77443707	91471294	104485576	117278409	120357306	134497354	155449896	155983084
Altai oblast	139234181	169756603	214768533	272830456	257604762	322032931	381189108	447647184	474223382	499933012	526274638	551786010
Transbaikal krai	41717296	57029199	67618994	79498562	69296976	79958162	97859639	118234260	118170100	116546068	128337457	141398431
Krasnoyarsk krai	492881797	581360285	891207541	862487896	864491455	1248786733	1417644475	1548245277	1620279349	1815087426	2016602138	2069676666
Irkutsk oblast	236694543	307599683	390796706	460041429	518632996	669380082	765115410	925661810	1011714974	1301464599	1214803729	1145407896
Kemerovo oblast	524821237	555239323	700376162	942733512	792387490	1034285341	1376263144	1434864407	1365518884	1436459238	1516675653	1664921352
Novosibirsk oblast	357766665	418314941	534058582	650559063	660092095	757100496	865701706	1049532926	1153345130	1152668494	1238820406	1287731890
Omsk oblast	469718744	248073260	285780269	276127409	292231132	332959407	402439028	445992389	446327078	481069842	512845303	495797526
Tomsk oblast	188241977	222426413	265650541	297480770	290717494	355197777	439191961	525917387	568590779	629428776	719102442	750039446
The Republic of Sakha (Yakutia)	201803384	217173304	258882425	286585311	302729243	359428092	479969688	424814269	397351293	499227550	556644320	667087803
Kamchatka Krai	43361797	50618562	60675753	65191120	71138327	73045240	81042716	96989157	97666027	104781649	129046704	149938763
Primorsky Krai	175102285	200643451	218556004	251671740	307663067	393597526	438690502	528922032	592350007	680064094	737466722	703255286
Khabarovsk krai	197013776	236935923	284410665	335441055	290949815	373891433	441270681	517641184	561508864	658584713	643980605	644934723
Amur oblast	56503966	65673507	85180167	105650629	127290770	145482801	191362889	192733560	194128703	206831905	223441737	209827288
Magadan oblast	27275257	28636636	28638246	34899613	46290793	54787743	76535970	100150663	97332677	108335822	122442250	170122897
Sakhalin oblast	66123272	71496667	138674745	176453627	286016711	384560655	508048535	560128072	482277994	681925508	744530737	722672713
Jewish Autonomous oblast	3502387	5467402	4845614	6672235	4914715	7249258	8800020	9069611	11556269	11777077	7549007	7631165
Chukotka Autonomous okrug	16578570	14649048	17068426	29920418	52137549	51409789	57233568	58376105	57231159	81993669	104446863	107471292
* - including Khanty-Mansi Autonomous Okrug - Yugra and Yamalo-Nenets Autonomous Okrug
** - less Khanty-Mansi Autonomous Okrug - Yugra and Yamalo-Nenets Autonomous Okrug

## Sheet: 2-COGS
Indicator title:	Cost of goods sold, thousands of Russian Rubles
Source:	https://fedstat.ru/indicator/31435
Territory	2005	2006	2007	2008	2009	2010	2011	2012	2013	2014	2015	2016
Belgorod oblast	171223640	204094445	301143102	412583356	405479701	497751484	616843123	675540810	731533598	800999902	872601412	911715205
Bryansk oblast	66771752	80970794	103708223	120239995	113409962	133371707	156259454	182681876	194885448	223900253	249823645	254189831
Vladimir oblast	106237773	132907954	185208656	205813103	208299241	241516050	287395287	311404519	341318895	377419329	391558402	413065005
Voronezh oblast	143491886	168293454	220684234	258970158	286506708	357663945	429430854	487810122	536352153	631110379	685864417	731627048
Ivanovo oblast	55238419	65672312	83677737	84917934	82021929	108631578	126014228	141611549	146158339	136940383	115512640	116724394
Kaluga oblast	74164041	91145355	116350028	176845230	154106111	236113624	454475649	578606810	609546885	656125292	615041485	668251636
Kostroma oblast	50470621	52822991	65102116	72591131	66443997	83893880	99126811	114414905	121847874	121155968	125032572	113709392
Kursk oblast	84040078	109462566	151404215	149527576	146321018	169995670	220064659	241673155	258050185	260120547	294101047	339487121
Lipetsk oblast	166253487	197346827	243329898	295595671	274710137	341997285	417850160	472425211	458612825	496202759	539881483	537844311
Moscow oblast	1219007611	1653373256	2240388136	2824692325	2880095942	3643540690	4276355758	4004865882	4474692077	5114860476	5619373184	6358118016
Oryol oblast	65374787	61169825	77287704	105288415	100311872	109575759	126644529	143680699	156923063	168899603	170895280	167314127
Ryazan Oblast	110477932	138176382	141945165	157867362	157316489	186618819	217059352	261698117	278592967	290587799	323060860	322575175
Smolensk oblast	80703763	95409959	121079125	144857665	126668388	150987469	186148207	207787022	219384674	242904204	241759694	243300069
Tambov oblast	41982564	55307246	72910480	82782684	90997410	107421096	130993249	146297073	169388153	193105444	237358825	234945301
Tver oblast	109006741	130007190	171177813	205322033	198588536	216325092	248350076	283116633	281703772	289377597	275466162	294671821
Tula oblast	183954120	208002861	277372687	342492593	337748125	385505869	455421377	473702186	501338100	539425125	571250002	622195017
Yaroslavl oblast	164245618	182235185	236335043	267945369	234742917	293663355	355663472	363603905	358537990	371662819	363803041	406891888
City of Moscow	5467470391	6628188019	8567448698	10964775433	11707309912	19374246205	24181542582	30201493687	39035053352	36374790289	43219234615	55583277080
Republic of Karelia	64590483	71195313	85856406	89469194	86895654	102290390	116839738	128579089	123359636	128401808	123783347	127769243
Komi Republic	200840453	227081756	278273130	339030771	299945010	347958251	404377260	434554434	521356416	567018364	629371266	638008335
Arkhangelsk oblast (including Nenets Autonomous Okrug)	139631025	149301201	170353507	196954023	165309613	248439900	271992674	304183438	317596749	333637654	327096824	348614081
Nenets Autonomous Okrug	21394127	20972888	30280545	37243190	37649973	41077962	59818938	59980268	70261127	66775198	59064892	65157063
Arkhangelsk oblast (less Nenets Autonomous Okrug)	118236898	128328313	140072962	159710833	127659640	207361938	212173736	244203170	247335622	266862456	268031932	283457018
Vologda Oblast	239747249	288438946	331777783	390063456	295364375	375126749	453756331	486179907	471645771	488984428	518011737	554456329
Kaliningrad oblast	74033940	99080298	179059298	204458409	217686583	257555235	325115719	387984389	437239527	483789709	472897505	512868455
Leningrad oblast	227671150	304794805	400433959	523928058	511341109	553959106	673066495	755998899	881098523	1028106582	1203119849	1289414137
Murmansk oblast	101156709	121570897	127887366	147901265	156716455	180241972	207806207	229982324	237611178	238681074	246593737	245919191
Novgorod oblast	64335506	73895814	92410765	107897700	108118035	132819245	154548749	162552121	169639857	176877397	201176284	204260472
Pskov oblast	40829712	49743752	63653442	73825135	65423264	76436515	92070134	96415553	104730534	108539089	118002975	121071966
City of St. Petersburg	858645781	1451046412	2060269644	2648005673	2768476547	3263520470	4193914213	4979131402	5711958598	6293710690	7984050878	8793400685
Republic of Adygea	10981362	12161205	14673849	18017256	20206856	24934588	32949132	41370664	49526985	51995035	56930996	46434770
Republic of Kalmykia	5909396	6681998	6926293	7588953	7687633	8083386	9146982	10229260	11120779	10267996	6258263	9536952
Krasnodar krai	426893983	538481976	757798760	836559465	922065595	1185262577	1472026221	1783396430	2062200314	2311792858	2486082478	2698810108
Astrakhan oblast	47155796	50443994	65191345	88691674	85745511	97310031	107769003	128057700	144723655	157293659	167968180	188321433
Volgograd oblast	276332968	328075748	399936129	485576161	444753192	537985697	619161923	673541402	738433883	813962485	846827705	859883167
Rostov oblast	343046602	407112852	542798750	681423145	633616355	735185931	928005436	1052703745	1141941559	1155113558	1266822796	1490146092
Republic of Dagestan	16837814	18999746	28613825	31296605	34636295	33767505	43504215	42651932	39812144	40048141	43144697	41671268
Republic of Ingushetia	1553518	1385801	2419881	2330206	2653348	2547015	4796148	5852704	5091728	4651357	5752357	4473258
Republic of Kabardino-Balkaria	19376839	27058639	27714024	25732018	26044751	37136625	46078970	44450407	38872033	38862360	36452389	37511875
Karachay-Cherkess Republic	13243619	17334230	18315727	18757314	17007807	22354612	29839584	46783246	54907538	49721622	48350436	70404429
Republic of North Ossetia-Alania	19291797	19168506	22083203	21049027	23011004	19881331	23097738	26410425	24848162	27081788	26419190	36184663
Chechen Republic	0	10520017	16895436	20042793	24292438	21666850	33676544	47670869	37559849	38446529	36438961	34677816
Stavropol oblast	154971916	186955946	260908532	310989556	334515012	380956477	464852585	518704567	569006949	612676944	655654848	711034846
Republic of Bashkortostan	441087890	543800481	725923917	899376130	858217533	1094338739	1285436745	1448926375	1488331937	1530278786	1641178434	1721370895
Mari El Republic	35628728	45088039	59815750	67310624	62329088	73516988	88757214	101016918	108914920	134446729	149456031	144529853
Republic of Mordovia	61677840	81863077	100953867	106932300	103276755	132881462	157856304	169635714	173712790	207798255	208417817	221416466
Republic of Tatarstan	578582680	752815836	993744294	1306380472	1266719634	1504449758	1886383680	2159701701	2233939801	2370157770	2524676775	2767216402
Republic of Udmurtia	183511636	208688812	255164083	306470435	256564179	297688265	389633738	423364096	429731645	503527376	409243413	455291924
Chuvash Republic	74298706	98420378	145308671	171096854	135373118	159180076	164163491	178555885	183874641	181630524	174738935	188917883
Perm krai	450266905	522324887	661496168	738121893	687890731	800212255	1008915374	1093295226	1154448988	1239222830	1171081873	1185487569
Kirov oblast	98239955	120294532	142749668	153882286	135799916	155292550	180994883	196628945	211948842	222230246	191273127	192474449
Nizhny Novgorod oblast	602921148	775941799	1036500196	1131964331	937386153	1143964762	1383005261	1405356658	1511662656	1601287688	1709189680	1938736707
Orenburg oblast	221251220	269851433	327374419	381766068	323390083	400415611	494431722	552716902	562790028	589589424	596998651	576697679
Penza oblast	62356049	75373541	119813059	125243777	122543667	135796581	180462848	195763864	213751597	226731724	241826306	265341848
Samara oblast	571172343	703567218	819415514	908508416	759430249	959230108	1162294994	1305315713	1389009945	1519610278	1430832289	1502569152
Saratov oblast	176717628	210937169	287075620	338308745	325890841	370365007	438598050	476116692	489542861	535463278	536964803	565083369
Ulyanovsk oblast	103679788	122969813	149876664	170289746	149612155	183494764	232899477	256607357	253231303	264038869	291717140	286816810
Kurgan oblast	43179726	54066654	72945367	86060873	78868941	94369250	111339538	115098081	113743160	120857265	122949340	144710274
Sverdlovsk oblast	723332717	938698271	1193577833	1351500067	1145807551	1485892020	1811665246	2003293166	2130457292	2321451864	2404985796	2501402723
Tyumen oblast (broad*)	1842989537	2068865085	2496630628	2965424955	2751053101	3187942994	3803880215	4302665495	4711213450	5237967499	5811477425	5910500243
Khanty-Mansi Autonomous Okrug - Yugra	1312061770	1469576688	1774117785	2069277091	1874167192	2179089762	2516808816	2763883758	2925710976	3087278544	3266264165	3263776390
Yamalo-Nenets Autonomous Okrug	394231414	425626354	506037716	601778587	596068185	655028611	828569334	1025583247	1180907966	1276397405	1490691557	1627045002
Tyumen oblast (narrow**)	136696353	173662043	216475127	294369277	280817724	353824621	458502065	513198490	604594508	874291550	1054521703	1019678851
Chelyabinsk oblast	478043707	584029088	799601785	947797440	782190937	1030765199	1234926532	1273648425	1340815772	1391344846	1421135206	1551559266
Altai Republic	3293037	3849158	6002437	5672882	4855120	5614682	4537932	4964347	5140954	5619342	8599061	16285802
The Republic of Buryatia	37624690	36102935	43830430	46954233	51724854	64374406	83659075	86908663	98280407	95749981	107985554	98592303
Tyva Republic	3379361	3985466	4839520	5994690	6735028	7626891	8334995	9059114	11491510	11666634	14363760	13997400
The Republic of Khakassia	39632664	52163107	58872891	64794527	64298770	75613629	84872655	92508790	94572238	104562176	115427354	116726200
Altai oblast	126052596	151152098	179470449	227674572	213528228	264357851	314427209	369832992	395827250	407859153	421236241	446726277
Transbaikal krai	36570726	49358604	56590045	67279742	58004354	63117420	82173050	129773711	134959475	97062457	102710353	108480386
Krasnoyarsk krai	326798961	374073852	604013503	599161678	621134721	760420451	899353057	1140504012	1208049447	1316170615	1325931367	1440184109
Irkutsk oblast	193421217	247794965	303256947	353628093	358823647	473481814	550000392	656342503	686877811	781665604	806681461	825025008
Kemerovo oblast	436769270	462959212	547285019	695197023	644054446	793676904	1050548316	1147678462	1131368292	1128540296	1161416791	1255033694
Novosibirsk oblast	311312003	356553979	424937365	517072280	530186762	627641341	706816409	881867739	973794649	962028874	1032608300	1071160453
Omsk oblast	322078975	188287950	222791859	227988737	236536301	269796522	332618211	370700201	372450705	407535319	420228022	402519261
Tomsk oblast	133655688	170130309	211628356	244755006	235026906	287465753	353563285	425840159	467412773	517160365	575001681	613319022
The Republic of Sakha (Yakutia)	134979608	149875651	192158799	207184718	241721574	262892808	344897760	290581811	286224087	327858713	336842357	386152034
Kamchatka Krai	38707609	46157457	53226213	62805371	63421502	65908873	72658466	84128021	89935835	92635327	96745353	106753500
Primorsky Krai	149810763	170925861	177197219	204952676	256050868	323803078	376650359	449762734	501553149	565814435	577709418	544118307
Khabarovsk krai	171147289	201536265	240627143	280128123	235843357	303284825	363307338	425633850	466942642	530778127	539520266	528487320
Amur oblast	49926636	56963781	73598012	88789483	102248269	116120856	151749039	158969576	174284624	180446616	185388235	174583978
Magadan oblast	24875060	26370981	27561931	31383931	38924288	45099054	60993652	74214463	81752264	87716518	92393790	124874046
Sakhalin oblast	61105124	67022608	96111068	110072263	203223724	218372928	248900625	260912761	251674564	424568488	521940992	510414747
Jewish Autonomous oblast	2977369	4749260	4032425	5657587	4446601	5284819	7040472	6997273	9386889	9285852	6147926	5763157
Chukotka Autonomous okrug	14376764	13532615	15897857	22626237	33133112	34890155	38953369	41763199	46323319	64088137	72032402	70733254
* - including Khanty-Mansi Autonomous Okrug - Yugra and Yamalo-Nenets Autonomous Okrug
** - less Khanty-Mansi Autonomous Okrug - Yugra and Yamalo-Nenets Autonomous Okrug

## Sheet: 3-D&A
Indicator title:	Fixed assets depreciation and amortization, thousands of Russian Rubles
Source:	https://fedstat.ru/indicator/45394
Territory	2005	2006	2007	2008	2009	2010	2011	2012	2013	2014	2015	2016
Belgorod oblast	4862620	6.75939e+06	9.10448e+06	1.26695e+07	1.67849e+07	1.90319e+07	2.13953e+07	2.52902e+07	2.67791e+07	2.81966e+07	3.0659e+07	2.93859e+07
Bryansk oblast	2527627	2.8681e+06	3.47978e+06	3.7703e+06	4516103	5.28017e+06	6.20021e+06	1.10903e+07	1.43338e+07	1.78581e+07	2.14096e+07	2.42317e+07
Vladimir oblast	3.71752e+06	4.1914e+06	5.06312e+06	5.87979e+06	6.96356e+06	7.83405e+06	9.09017e+06	9.86034e+06	1.14963e+07	1.50692e+07	1.33379e+07	1.45128e+07
Voronezh oblast	8.97605e+06	8.84177e+06	1.08011e+07	1.34798e+07	1.5273e+07	1.6087e+07	2.11916e+07	2.0085e+07	2.00967e+07	2.12706e+07	2.55202e+07	2.56593e+07
Ivanovo oblast	1.13604e+06	1.5343e+06	2.01007e+06	1.93088e+06	2.19345e+06	2.74862e+06	2.7236e+06	2.86399e+06	3.24719e+06	2.9936e+06	2.81293e+06	2.65005e+06
Kaluga oblast	2.45999e+06	2797342	3.54803e+06	4.28602e+06	7.04195e+06	1.08001e+07	1.69863e+07	1.73574e+07	1.77523e+07	2.47052e+07	2.75554e+07	2.73464e+07
Kostroma oblast	2350416	2.49163e+06	3.41121e+06	3.73019e+06	4.05899e+06	4.40176e+06	4.15885e+06	3.86999e+06	3.6981e+06	3.49961e+06	3.63133e+06	4.78309e+06
Kursk oblast	2.06322e+06	2580829	3.50591e+06	3.60811e+06	4.40703e+06	4.80837e+06	5.79356e+06	6.98514e+06	8.32475e+06	1.03043e+07	1.13615e+07	1.28041e+07
Lipetsk oblast	5.25302e+06	6.28334e+06	8.05694e+06	9.97153e+06	1.23291e+07	1.3446e+07	1.57353e+07	1.79757e+07	2.60082e+07	2.73238e+07	28854150	2.97473e+07
Moscow oblast	3.10195e+07	3.68331e+07	5.60836e+07	6.91826e+07	8.28228e+07	101057829	1.01639e+08	9.19817e+07	105398100	110158180	1.48844e+08	1.65759e+08
Oryol oblast	1.95602e+06	1.75272e+06	2303772	2.58959e+06	2.98981e+06	3.72687e+06	4.37514e+06	5.1259e+06	5.7261e+06	6.13514e+06	6.64977e+06	7.6282e+06
Ryazan Oblast	4.20135e+06	5.25382e+06	6.48133e+06	7.40692e+06	8.56755e+06	8.72503e+06	9190494	9.65576e+06	11071739	1.22545e+07	1.68669e+07	1.94763e+07
Smolensk oblast	1.49273e+06	1.76926e+06	2.32915e+06	2.76474e+06	3.62694e+06	4.38303e+06	5.29235e+06	5.10793e+06	5.53216e+06	5.8636e+06	6.46535e+06	6.82943e+06
Tambov oblast	1.36168e+06	1.96322e+06	1.8158e+06	1.9706e+06	2.4366e+06	3.05218e+06	4.15135e+06	5112983	7.21112e+06	7.87988e+06	8.8425e+06	1.14779e+07
Tver oblast	2.17043e+06	2.81923e+06	3.13788e+06	4.09115e+06	4.81605e+06	6.17033e+06	6.98597e+06	7.84569e+06	9.53434e+06	9.84777e+06	1.0128e+07	1.06997e+07
Tula oblast	3442378	4.25917e+06	6.76434e+06	7.511e+06	8.60513e+06	9.80095e+06	1.2566e+07	1.45903e+07	1.66441e+07	1.81528e+07	2.03285e+07	2.06159e+07
Yaroslavl oblast	1.3518e+07	1.61895e+07	1.78064e+07	1.96062e+07	2.06468e+07	2.13594e+07	2.18427e+07	2.26776e+07	1.92515e+07	2.12311e+07	22690356	2.27186e+07
City of Moscow	3.11051e+08	3.75015e+08	4.43286e+08	583259781	7.97855e+08	7.93452e+08	9.09383e+08	1109703494	1.3858e+09	2.0572e+09	1.70716e+09	1764256492
Republic of Karelia	2.58404e+06	3.02918e+06	3445953	4.08773e+06	4.5289e+06	3.32967e+06	5.57139e+06	7.2904e+06	7.79421e+06	8.64996e+06	8.06749e+06	8.48281e+06
Komi Republic	1.08193e+07	1.3198e+07	14959392	1.78887e+07	2.15708e+07	2.32952e+07	2.65184e+07	3.06901e+07	3.61532e+07	4.20694e+07	6.24985e+07	6.85962e+07
Arkhangelsk oblast (including Nenets Autonomous Okrug)	5.39883e+06	5.89899e+06	7.90822e+06	9.84915e+06	1.64446e+07	1.84754e+07	2.12835e+07	2.3773e+07	2.54305e+07	2.79328e+07	2.25029e+07	2.76772e+07
Nenets Autonomous Okrug	1.59323e+06	1585679	2.96831e+06	4.96358e+06	1.16034e+07	1.34817e+07	1.5359e+07	1.69472e+07	1.78672e+07	1.89692e+07	1.11706e+07	1.42212e+07
Arkhangelsk oblast (less Nenets Autonomous Okrug)	3.8056e+06	4.31331e+06	4.93992e+06	4.88557e+06	4841238	4.9937e+06	5.92447e+06	6.82582e+06	7.56334e+06	8.96362e+06	1.13324e+07	13455937
Vologda Oblast	6.23277e+06	8.09204e+06	1.10776e+07	1.27855e+07	1.39184e+07	1.49384e+07	1.69163e+07	1.77507e+07	2.03911e+07	1.96244e+07	1.92539e+07	2.07562e+07
Kaliningrad oblast	3889850	4.99315e+06	6.19935e+06	7.43843e+06	8.47758e+06	8.30709e+06	9.50019e+06	1.01561e+07	9.88969e+06	1.20021e+07	1.3384e+07	1.51508e+07
Leningrad oblast	8.51023e+06	1.08419e+07	1.50549e+07	2.66061e+07	2.79096e+07	3.16806e+07	3.36254e+07	5.1169e+07	55062710	6.97799e+07	7.14455e+07	7.60493e+07
Murmansk oblast	4.76272e+06	6.25191e+06	7.01805e+06	8.22075e+06	9.79965e+06	1.06673e+07	1.14086e+07	1.37267e+07	1.4314e+07	1.75894e+07	1.92252e+07	2.14576e+07
Novgorod oblast	2.1448e+06	2.51999e+06	3.34361e+06	3.74811e+06	4.36615e+06	4.87108e+06	5.62985e+06	5.86355e+06	5.8474e+06	6.33114e+06	6.63374e+06	7.10967e+06
Pskov oblast	1.21734e+06	1.23197e+06	1.33606e+06	1.52346e+06	1.70015e+06	2.09055e+06	2.38186e+06	3.42231e+06	3.83943e+06	4.17594e+06	4.22251e+06	4.68062e+06
City of St. Petersburg	4.62507e+07	5.40739e+07	7.27291e+07	9.91188e+07	9.99433e+07	1.06946e+08	1.51133e+08	1.79642e+08	1.87446e+08	204899170	2.34302e+08	271080521
Republic of Adygea	327358	382008	466890	541649	705527	1.1971e+06	1.61325e+06	2.40542e+06	3.44854e+06	3.39821e+06	2.84664e+06	2.48561e+06
Republic of Kalmykia	393011	302756	373517	307611	306071	312862	345902	316182	347774	362279	553983	2573932
Krasnodar krai	2.27343e+07	23952560	3.13199e+07	3.76361e+07	3.96442e+07	4.6073e+07	5.01802e+07	6.16899e+07	7.38456e+07	9.34313e+07	1.06853e+08	1.18537e+08
Astrakhan oblast	1.53966e+06	2204549	2.80057e+06	3.03018e+06	3.49185e+06	3.50297e+06	8.00068e+06	8.82501e+06	1.00985e+07	1.1321e+07	13758223	1.90314e+07
Volgograd oblast	6824363	7.52567e+06	9.17481e+06	1.03045e+07	1.17234e+07	1.30151e+07	1.42247e+07	1.70461e+07	20262306	2.21411e+07	2.36371e+07	3.1906e+07
Rostov oblast	1.61812e+07	1.81468e+07	2.23798e+07	2.75085e+07	2.97448e+07	3.3575e+07	3.62032e+07	3.58983e+07	3.15034e+07	3.55051e+07	3.57504e+07	3.90986e+07
Republic of Dagestan	1.62056e+06	1695128	2.36506e+06	1.65138e+06	1.61402e+06	1.74782e+06	1.9272e+06	2.19329e+06	2.52307e+06	3.03455e+06	3.38175e+06	3.67203e+06
Republic of Ingushetia	178014	177101	138564	153274	130530	120815	123549	153222	347147	357077	357954	374463
Republic of Kabardino-Balkaria	614554	642934	756000	736971	953404	1.14505e+06	1.01973e+06	1061903	1.26964e+06	1.72785e+06	1.75572e+06	2.22527e+06
Karachay-Cherkess Republic	447910	470529	481215	544572	785520	804078	915339	1.27356e+06	1463494	1.9832e+06	1.69015e+06	1.96405e+06
Republic of North Ossetia-Alania	694616	742504	809970	792252	795872	915108	1.04519e+06	1.05318e+06	1.04156e+06	1.03925e+06	1.11555e+06	1302056
Chechen Republic	0	0	737050	1.17937e+06	1.22324e+06	1443388	1.68911e+06	1971848	2713120	3.15879e+06	3.62168e+06	3.87969e+06
Stavropol oblast	5.06896e+06	5.80038e+06	7.70872e+06	9.55502e+06	1.11185e+07	1.13597e+07	13485165	1.77568e+07	2.0795e+07	2.2824e+07	2.61241e+07	3.26642e+07
Republic of Bashkortostan	1.53703e+07	1.81496e+07	2.21015e+07	2.59612e+07	3.11549e+07	3.49567e+07	3.96698e+07	4.59461e+07	5.27161e+07	6.01528e+07	7.04627e+07	7.81308e+07
Mari El Republic	860622	921210	1195687	1.37968e+06	1.66036e+06	1.91454e+06	2.38396e+06	2.92544e+06	3.78371e+06	4.77754e+06	6.00056e+06	5.52697e+06
Republic of Mordovia	1.54784e+06	2.01905e+06	2.74191e+06	3.04389e+06	3.77153e+06	4.41017e+06	6379482	7.05355e+06	8.04247e+06	8.7371e+06	9.04553e+06	9.0019e+06
Republic of Tatarstan	24180288	2.68443e+07	34838346	43222855	5.32892e+07	5.95039e+07	6.8505e+07	82682562	9.55708e+07	1.07858e+08	1.24084e+08	1.45399e+08
Republic of Udmurtia	5.55223e+06	6.41703e+06	7.52827e+06	8.9482e+06	1.01326e+07	1.17232e+07	1.36538e+07	1.52099e+07	1.65522e+07	1.77101e+07	1.85974e+07	2.1363e+07
Chuvash Republic	2.31138e+06	2.37946e+06	3.55228e+06	3.7486e+06	4.18588e+06	4382780	4.33324e+06	5.01609e+06	5.74666e+06	6649265	7.6133e+06	7.8218e+06
Perm krai	13173348	1.53189e+07	1.8825e+07	2.20217e+07	2.5325e+07	3.00842e+07	3.57259e+07	4.17513e+07	4.76132e+07	5.44442e+07	6.24958e+07	7.57542e+07
Kirov oblast	2442521	2.94178e+06	3.22435e+06	3661916	4.64362e+06	4.79273e+06	5.49012e+06	6.33593e+06	6.80095e+06	7.9243e+06	8238719	8.0259e+06
Nizhny Novgorod oblast	2.33974e+07	2.77784e+07	3.29646e+07	4.07717e+07	4.38493e+07	4.68221e+07	5.09374e+07	5.65432e+07	5.87561e+07	6.72467e+07	78488921	8.61955e+07
Orenburg oblast	8.20791e+06	1.12512e+07	1.18617e+07	1.48505e+07	1.90505e+07	2.22566e+07	2.60893e+07	3.11059e+07	3.92273e+07	4.49748e+07	5.3615e+07	6.32956e+07
Penza oblast	1.6579e+06	1.92673e+06	2.45033e+06	2.88035e+06	3.3296e+06	3.80823e+06	4.70096e+06	6009843	7.09509e+06	8.22757e+06	1.02677e+07	10576224
Samara oblast	2.50116e+07	2.93695e+07	3.59813e+07	4.04328e+07	4.29916e+07	4.62264e+07	5.10448e+07	5.603e+07	6.93845e+07	7.64566e+07	8.44753e+07	9.50174e+07
Saratov oblast	1.0946e+07	1.2712e+07	1.4636e+07	1.72409e+07	1.94166e+07	2.08436e+07	2.23823e+07	23430959	2.30944e+07	2.36902e+07	2.5711e+07	2.61853e+07
Ulyanovsk oblast	2.38595e+06	2453566	2.83581e+06	3467752	4.14008e+06	4.80743e+06	5.4274e+06	6.34544e+06	7.82178e+06	8.50297e+06	9.29304e+06	1.2094e+07
Kurgan oblast	1.2941e+06	1.41565e+06	2.10725e+06	2.56874e+06	2.99163e+06	4.00383e+06	4.28289e+06	5.2552e+06	5.99435e+06	7.30013e+06	7.01595e+06	6.3127e+06
Sverdlovsk oblast	3.15196e+07	3.80497e+07	4.38292e+07	5.23028e+07	5.83108e+07	6.49353e+07	7.18179e+07	8.42971e+07	8.13415e+07	8.40839e+07	8.5575e+07	8.65608e+07
Tyumen oblast (broad*)	1.19384e+08	145230020	1.69628e+08	2.1084e+08	2.68083e+08	3.19976e+08	3.73214e+08	4.11119e+08	4.38068e+08	5.0022e+08	5.76448e+08	661238241
Khanty-Mansi Autonomous Okrug - Yugra	9.97703e+07	1.17763e+08	1.38261e+08	1.70247e+08	2.07098e+08	247973371	2.8217e+08	3.08227e+08	3.23075e+08	3.51492e+08	3.89091e+08	4.37499e+08
Yamalo-Nenets Autonomous Okrug	1.30745e+07	1.93381e+07	2.13248e+07	2.74768e+07	4.29079e+07	5.15555e+07	6.77523e+07	72525027	7.65749e+07	9.81725e+07	1.27681e+08	1.57723e+08
Tyumen oblast (narrow**)	6.53933e+06	8.1288e+06	10042584	1.31157e+07	1.8077e+07	20446658	2.32918e+07	3.0367e+07	3.84177e+07	50555768	5.96751e+07	6.6052e+07
Chelyabinsk oblast	1.75948e+07	1.91587e+07	2.38387e+07	2.78972e+07	3.04654e+07	35024395	4.14118e+07	4.5679e+07	47200854	5.36951e+07	5.82121e+07	6.24702e+07
Altai Republic	121362	139484	188407	198176	229600	207703	268801	322142	373477	565970	714497	1.3544e+06
The Republic of Buryatia	1.39002e+06	1.89981e+06	2.46888e+06	2627655	3.04415e+06	3.48503e+06	4.1053e+06	3.3416e+06	3.69992e+06	4.22437e+06	5.96955e+06	4.9034e+06
Tyva Republic	117646	112620	135279	257262	304093	340818	376538	559115	562157	789814	916137	1.15128e+06
The Republic of Khakassia	1.47815e+06	1.65187e+06	3.049e+06	3.63274e+06	3.86026e+06	4050097	4.40889e+06	4.52084e+06	4.63392e+06	4.56955e+06	4.39242e+06	4.76877e+06
Altai oblast	3.78516e+06	4.1045e+06	5.57908e+06	6.12331e+06	7.39936e+06	8.72625e+06	9.99289e+06	1.06553e+07	11965848	1.30023e+07	1.33618e+07	1.30374e+07
Transbaikal krai	6353339	7373285	8.76219e+06	1.01867e+07	1.03443e+07	1.05096e+07	1.07333e+07	1.2165e+07	5.55598e+06	5.91697e+06	6.21017e+06	6037904
Krasnoyarsk krai	2.00369e+07	2.22273e+07	2.59584e+07	3.11671e+07	3.75733e+07	4.93504e+07	5.76644e+07	6.85268e+07	8.12375e+07	9.60768e+07	1.13964e+08	1.35222e+08
Irkutsk oblast	1.67702e+07	1.90637e+07	2.25865e+07	2.62835e+07	3.48057e+07	5.28788e+07	6.09226e+07	7.10042e+07	7.34303e+07	7.70688e+07	8.52218e+07	95447461
Kemerovo oblast	13835439	1.74975e+07	2.04308e+07	2.56071e+07	2.9742e+07	3.39604e+07	4.0765e+07	50194252	5.64638e+07	6.14991e+07	6.27502e+07	6.84312e+07
Novosibirsk oblast	1.88435e+07	2.08912e+07	2.3206e+07	2.86096e+07	2.91992e+07	3.03962e+07	2.63867e+07	2.79214e+07	2.57999e+07	2.7365e+07	2.61491e+07	2.61258e+07
Omsk oblast	5.83898e+06	5.73413e+06	7689130	8.15425e+06	10751535	1.14156e+07	13318922	1.52801e+07	2.18306e+07	2.34997e+07	2.49413e+07	2.64002e+07
Tomsk oblast	8315761	9.37509e+06	1.10408e+07	1.4061e+07	1.81895e+07	2.20379e+07	2.64025e+07	3.37068e+07	39235253	4.27609e+07	4.93491e+07	5.35574e+07
The Republic of Sakha (Yakutia)	9.72454e+06	1.05646e+07	1.30521e+07	1.71653e+07	2.04502e+07	2.14177e+07	2.22745e+07	2.21409e+07	2.56617e+07	2.83718e+07	3.29544e+07	3.8822e+07
Kamchatka Krai	1.14148e+06	1.52589e+06	1.68414e+06	2.26012e+06	2.30015e+06	2.26839e+06	2.55711e+06	3.51581e+06	3.69611e+06	4.46241e+06	4.89962e+06	5.88097e+06
Primorsky Krai	5.89263e+06	6.17697e+06	5.99151e+06	6.82266e+06	7.46823e+06	1.32941e+07	1.44449e+07	1.67969e+07	1.8133e+07	1.97996e+07	2.10685e+07	2.27868e+07
Khabarovsk krai	15646592	1.64104e+07	1.77143e+07	1.97696e+07	2.00524e+07	21851613	2.38182e+07	2.75778e+07	3.1131e+07	3.74347e+07	4.09929e+07	4.28906e+07
Amur oblast	1.82298e+06	2.23816e+06	3003384	2.77174e+06	4.03552e+06	5.06468e+06	7.2336e+06	8.52028e+06	1.00398e+07	1.00688e+07	9.7062e+06	1.10297e+07
Magadan oblast	2.02052e+06	1.84352e+06	1.47964e+06	1.4671e+06	1.58498e+06	2.33975e+06	2477637	3.74571e+06	4.51337e+06	5.70167e+06	5765248	8.27144e+06
Sakhalin oblast	3.6838e+06	9.38497e+06	1.67783e+07	1.49514e+07	4.61451e+07	4.21994e+07	5.04931e+07	5.48744e+07	6.47506e+07	8.42819e+07	1.49843e+08	154239162
Jewish Autonomous oblast	122122	79535.9	81812.4	105426	119403	151478	178809	308526	342172	355489	278506	582794
Chukotka Autonomous okrug	513751	657614	752519	1.04239e+06	1.32148e+06	3.04806e+06	1.32251e+06	2.19224e+06	7.21599e+06	3.54638e+06	4.05996e+06	4.39241e+06
* - including Khanty-Mansi Autonomous Okrug - Yugra and Yamalo-Nenets Autonomous Okrug
** - less Khanty-Mansi Autonomous Okrug - Yugra and Yamalo-Nenets Autonomous Okrug

## Sheet: 4-CAPEX
Indicator title:	Investment in fixed assets, thousands (originally - millions) of Russian Rubles
Source:	https://fedstat.ru/indicator/34475
Territory	2005	2006	2007	2008	2009	2010	2011	2012	2013	2014	2015	2016
Belgorod oblast	35021900	52073300	83509500	104217600	73126600	96313000	125993500	136819600	129405200	120658430	147214400	143791800
Bryansk oblast	8496300	12461700	21010200	25298000	26857900	41989000	48013800	46551200	60864200	66066310	62254900	68194600
Vladimir oblast	17326900	22253300	37775400	45056400	51546000	50087500	59769300	61012500	65354400	73927360	71512500	70716700
Voronezh oblast	28652400	38867000	65319300	94168100	94788300	125825500	155244900	182334300	216983000	240272220	264659800	270992100
Ivanovo oblast	12068000	14734200	17416000	26050600	31956400	29960800	32373100	28761500	33937800	3.30755e+07	25712500	23287000
Kaluga oblast	13623900	18297400	35011800	6.62696e+07	60348900	74489300	77353800	95969900	98083700	99785840	92707000	84444600
Kostroma oblast	14082700	11820900	13918600	16847800	11333700	15100400	17647600	21169500	22263500	27511640	27344700	26429600
Kursk oblast	17864500	23241100	33523100	46751900	41183000	46093000	58520500	66639200	71545700	73695240	73744700	93658500
Lipetsk oblast	30312000	44565000	64707000	88089000	84316600	101599800	112530800	93327100	101093500	105587690	116133500	127890900
Moscow oblast	181260300	236930900	401143300	481617400	380060700	394284200	449665600	516871700	587645000	644830490	623917800	621176100
Oryol oblast	9609800	12714700	24118900	27242400	19791300	21450800	34072400	40429000	43740800	47579960	47980600	43595600
Ryazan Oblast	23628900	25944900	33630000	53230800	38035900	40621900	53163000	66705000	75530500	60558140	54190300	50892700
Smolensk oblast	14371400	16029000	25178100	37562000	34632700	48833200	56872200	56434800	55930600	56587490	55042600	58728200
Tambov oblast	14698100	19666800	30860900	42700600	48795300	53980100	68302100	82920600	98226800	110597130	117641300	105033400
Tver oblast	23845100	24325900	36383700	50221800	70047200	82617800	94276300	80463700	80536400	84039040	73462100	93427300
Tula oblast	20803700	24361100	36208100	55363100	61517800	71526500	77702900	84058600	91046100	95234680	105628800	112560600
Yaroslavl oblast	42466400	37143200	44203200	55173600	57377100	72290500	80386000	81018700	86348000	88540500	75437400	88363200
City of Moscow	456025200	590162500	775682200	962467600	7.42422e+08	732760600	856424100	1220096600	1413093700	1541884370	1543601000	1712239400
Republic of Karelia	15279700	18081000	19153700	26133400	18692500	22798200	29641000	33947300	34204200	3.33995e+07	32737600	34700000
Komi Republic	50409400	74170100	63025000	83656200	109468700	112313500	202526100	232221800	199157000	201032260	169936100	200261000
Arkhangelsk oblast (including Nenets Autonomous Okrug)	47709700	88413300	130642300	145621900	74284100	99686000	134721800	162514100	157276100	157720030	172221300	169432100
Nenets Autonomous Okrug	22465600	50090800	91199900	87104400	36364500	42565100	44247500	59023600	61412000	78951610	114503400	85702600
Arkhangelsk oblast (less Nenets Autonomous Okrug)	25244100	38322500	3.94424e+07	58517500	3.79196e+07	57120900	9.04743e+07	103490600	95864100	78768420	57717900	83729500
Vologda Oblast	60634600	6.61014e+07	79210900	78447800	55793700	68569500	114958400	151022700	75421100	79731520	87113500	114155400
Kaliningrad oblast	29958900	32595600	46191600	70811500	60463100	55877100	63171000	71757100	68701600	63715960	69015000	89462300
Leningrad oblast	82859400	127209400	126296300	166112100	190860000	278863900	305699000	330721000	253618500	170501620	225915300	264212800
Murmansk oblast	20017100	24459800	26911900	46843600	41722500	38610600	55969700	72449400	70579300	85845090	100418300	85494600
Novgorod oblast	13995900	18954000	23918700	33934100	35617500	39454200	38031300	44999900	53063300	61369030	69336000	78742100
Pskov oblast	5546900	7603300	13678800	16471800	12717400	1.66954e+07	24882200	33663700	28952700	29807550	27363000	27271800
City of St. Petersburg	156853700	193683500	303448400	372637000	334074000	401536700	360367600	352116100	475149000	523330950	483422800	678642200
Republic of Adygea	3603200	4087700	10973100	13275100	15873700	14035800	18703300	16903500	18622200	17154750	15755900	19133700
Republic of Kalmykia	3062400	3750600	6151200	7949600	8105700	6970500	9779100	13825300	15282500	22609220	1.66054e+07	9138900
Krasnodar krai	113916800	152079600	229713600	332531700	377012700	589623000	711720400	798475600	955208100	750235930	586902700	435095300
Astrakhan oblast	21642000	29383200	49969600	68273200	61952700	59863000	69023700	81664700	122618400	116856130	113168800	117999300
Volgograd oblast	42734600	39612900	64953700	88440400	75591500	78430900	104080200	136153800	140680100	182797890	200190700	183642100
Rostov oblast	60145100	95628600	135149500	193713000	170845300	159038400	165977700	207934600	253622500	264172800	309436200	294480700
Republic of Dagestan	26965900	39584200	60712700	86937800	102188900	120653400	137114300	152733300	179065200	202245150	197571600	199555700
Republic of Ingushetia	3431200	3369700	7677900	3950700	6523400	7452400	6100400	14777300	19154500	16199090	19759000	20631800
Republic of Kabardino-Balkaria	5829800	6443000	12787500	15889100	17514100	20958200	20855500	25652200	22070700	22147550	28328000	36235400
Karachay-Cherkess Republic	6241500	7987900	9082100	11000700	10145300	9140000	13610400	18076200	21553600	22184160	19647600	20554800
Republic of North Ossetia-Alania	5958500	6912400	14644400	17032400	13926600	16203900	19926600	21851100	28808000	31000860	25456900	25533100
Chechen Republic	13184200	22615500	41317900	50379900	41507900	50369400	51631700	54400300	44622800	57448230	58844000	60542700
Stavropol oblast	31706100	42037600	53665100	75050900	75279300	88635000	98264700	115318300	130631600	143061160	126250300	122948800
Republic of Bashkortostan	84470800	107751100	160345400	203656600	148142100	153625000	188506500	233683200	2.66396e+08	283544960	317764300	355109300
Mari El Republic	7721900	10691700	17204000	21408000	16576200	22304200	26860800	31656500	46177900	47228020	40331700	27265500
Republic of Mordovia	15122600	19597000	27414200	39254100	31968400	40778200	48672900	49824700	53713700	47484620	52750700	52629200
Republic of Tatarstan	139360600	160605800	214557900	273098100	277573200	328943900	393568500	470751500	525730400	542781130	617128100	636494100
Republic of Udmurtia	26875500	34312000	44565100	53535700	40450500	51148100	62311000	64220800	82678500	91571160	81846400	87128700
Chuvash Republic	19445200	25861000	38069400	50472600	35687600	42611600	55924600	65254600	60121500	53457290	55725300	50139900
Perm krai	56799700	75519500	122480400	152363400	1.32274e+08	139652200	144781500	162241000	219493900	207597150	226213600	239389900
Kirov oblast	17088200	24184600	37389400	42671500	31471500	34553500	40184700	50545000	58655100	61447800	55759500	57001100
Nizhny Novgorod oblast	64580600	89272200	1.33189e+08	207391800	201692000	192072400	224350200	257454100	280884100	276819860	235066700	232010400
Orenburg oblast	39993100	52952700	80352700	108867700	91267700	103648200	116657700	151250200	152876900	153978900	169243300	167278500
Penza oblast	15689000	25459100	44023200	52632200	43602700	45677900	57495300	72342900	82164300	82079480	89042100	64945500
Samara oblast	67205800	88559500	137126800	148261800	111188500	154422800	182575300	213021800	269736500	321759510	302884200	256776000
Saratov oblast	40434800	46992600	56709600	83220700	67760300	80040800	101406200	117645800	125833700	137421290	140128700	141337300
Ulyanovsk oblast	14710700	21881600	34970300	48507300	49500000	47993400	59225600	72984600	76835500	77178180	79461400	70575600
Kurgan oblast	8628300	13916400	19042500	3.34367e+07	35020900	25572900	29862100	36212600	33207000	32762340	27842300	29253800
Sverdlovsk oblast	91019300	133475900	187314000	242634200	200368100	2.64462e+08	333451400	351637300	352916400	371630900	349964100	328402500
Tyumen oblast (broad*)	420874800	564886700	775868000	1025474400	957021500	1049693300	1298360500	1456957300	1566733600	1736244120	1762856800	2.13209e+09
Khanty-Mansi Autonomous Okrug - Yugra	223318100	306570000	381342000	482584400	472195400	507172100	636975800	671089400	718871400	733866880	766070500	799253300
Yamalo-Nenets Autonomous Okrug	141233900	170737800	287954100	399610900	344335900	387695600	477144600	581009700	603194400	754186550	779405500	1093081800
Tyumen oblast (narrow**)	5.63228e+07	8.75789e+07	1.06572e+08	1.43279e+08	1.4049e+08	154825600	1.8424e+08	204858200	244667800	248190680	217380900	239758700
Chelyabinsk oblast	72847600	89200300	130926100	181006300	145446200	151121500	176597600	192816400	214963700	227860560	217238100	198289200
Altai Republic	2914300	4080300	5966700	7591300	7168600	9522100	14589800	10741800	11852600	13893320	12184800	12561300
The Republic of Buryatia	9605700	15927800	19457200	23604700	23379300	33568700	40743200	41184500	41986100	36739730	36220400	3.34452e+07
Tyva Republic	1293500	1974700	2395900	3755700	5187900	7235600	8119000	11677500	13939500	17794650	12943800	10640100
The Republic of Khakassia	10327700	19516100	17419700	13312300	12836900	22109100	35184000	38130600	32115900	39585280	29939700	27237000
Altai oblast	21343900	29284800	42643200	55965300	45025800	54579700	70307600	83853200	94586200	99680490	78538100	75284800
Transbaikal krai	17402200	22420700	32056800	47445200	42271400	44824800	51656400	67595800	57461000	69504940	76281800	85702400
Krasnoyarsk krai	71387500	92587400	120833200	204170700	247788800	266909700	308588200	381657400	376903500	363955690	396864900	425931600
Irkutsk oblast	36675200	70671500	121877800	129950800	106549800	119394900	145537000	177641400	200063400	214421860	206074700	247954200
Kemerovo oblast	80314900	91032300	115680700	152887100	110074100	156518500	214780400	267811500	217711100	230950890	170470500	165665600
Novosibirsk oblast	36828500	51176000	89473900	1.3341e+08	100447700	115014700	140097000	162170000	183997900	193170660	164439600	163058500
Omsk oblast	38611000	47039200	69505500	87508700	59184200	73196100	88787500	108705900	105637800	95360430	94220300	93453300
Tomsk oblast	19400700	38010600	71640000	85954100	74678900	77598100	100897100	108304400	102732500	109356520	104952600	104385400
The Republic of Sakha (Yakutia)	48977900	56618800	119824500	156954000	192648300	130492900	190409100	205205500	193947100	181171570	198032300	275576000
Kamchatka Krai	7059800	8336900	13019200	1.65204e+07	24385400	32615200	33860500	36138200	32708200	25128130	22849800	37298200
Primorsky Krai	28498600	34233500	46988100	76970200	149813500	208208600	307617700	203189200	123061200	134301000	139207700	130499700
Khabarovsk krai	39166100	47281400	64543800	83675000	96974100	156438800	180507900	179907200	150077500	128691980	114008100	120091100
Amur oblast	23742500	28650900	45683200	66055500	65625300	83892100	118296500	113083900	102003500	76375700	102214000	129816100
Magadan oblast	5126500	7109300	9899600	13471100	15177600	16808700	19061000	27571100	37879000	40721620	60666300	41798200
Sakhalin oblast	110850300	137528800	122756200	152387200	118445900	135013600	176020600	164027800	175632400	205489390	241463500	240010800
Jewish Autonomous oblast	5460800	6059400	8540700	10425800	8039300	18810700	25429600	24946200	14326800	10288020	12012500	12929400
Chukotka Autonomous okrug	7408500	5005700	5593500	8285600	15001400	5418700	9301500	17283800	12804200	8386270	14633100	12756600
* - including Khanty-Mansi Autonomous Okrug - Yugra and Yamalo-Nenets Autonomous Okrug
** - less Khanty-Mansi Autonomous Okrug - Yugra and Yamalo-Nenets Autonomous Okrug

## Sheet: 5-Fixed assets sales
Indicator title:	Receipts from fixed assets sales, thousands of Russian Rubles
Source:	https://fedstat.ru/indicator/30985
Territory	2005	2006	2007	2008	2009	2010	2011	2012	2013	2014	2015	2016
Belgorod oblast	1244044	1294214	1043227	1718715	2689006	2100733	1695954	3205062	2094283	2179048	1493215	1818151
Bryansk oblast	640868	433626	676536	416453	526687	1826308	467316	1081636	800425	1749690	1733526	1487435
Vladimir oblast	855868	970643	3491380	1563338	863989	1031698	928728	1544120	1772613	1705535	1865033	2309275
Voronezh oblast	5923054	1813592	1430093	2160620	1285633	2216625	5178556	5090286	2838213	3404644	3240094	5430675
Ivanovo oblast	242525	318383	520944	451923	480068	649298	506681	1462314	887613	394214	348557	330033
Kaluga oblast	868909	456124	629158	471499	623683	738819	934987	1653836	2595721	7850125	4370888	3383783
Kostroma oblast	248941	231824	423912	536959	346162	267037	218357	318860	229202	1190115	474286	285754
Kursk oblast	869347	645010	1106609	1213851	1096186	1013256	1086317	1314529	889368	814505	1007260	2321091
Lipetsk oblast	584148	736370	960178	2164823	1256684	1432014	1016733	978210	1562625	1838088	2038142	1151132
Moscow oblast	13022127	28538147	13458415	25101386	10889060	21970082	17583672	17646219	15025803	22566562	20958159	26053801
Oryol oblast	1061377	291927	829064	626337	1125277	432163	710496	501853	760870	693818	549116	554735
Ryazan Oblast	338638	585301	552058	617500	1121318	528543	593388	847274	1210358	1580404	1061206	3392097
Smolensk oblast	1202287	831337	537956	703343	789295	440247	850389	1750934	1647088	1375667	1700928	1709504
Tambov oblast	565251	335542	284554	369699	254621	296570	585534	579623	479939	711272	949970	1084363
Tver oblast	497330	822745	812690	760487	1192287	901996	939509	1445153	1417855	1940656	972173	1051013
Tula oblast	2030738	1715891	827728	1165343	754890	1593600	4386942	15557150	3226297	3443000	1974575	3514650
Yaroslavl oblast	679618	1387400	1281663	1128558	1373615	1952010	2825587	2917364	3708935	3306482	2692644	1311063
City of Moscow	94762482	40768670189	55166293	100590239	574820450	73997362	164439139	151747991	105740774	148503237	90145276	134266882
Republic of Karelia	1083060	600081	314246	605879	749524	808358	545575	822735	329835	536513	440846	909309
Komi Republic	928416	961840	3636356	1594785	2822405	1737742	3383343	1674275	1944769	1245758	1852464	1988050
Arkhangelsk oblast (including Nenets Autonomous Okrug)	1463455	1805962	1122626	830828	833491	1167964	2229766	2251618	1583125	8440243	4370499	6441964
Nenets Autonomous Okrug	946405	99319	367837	66525	81274	114663	43950	299013	387547	7186100	3185806	4507374
Arkhangelsk oblast (less Nenets Autonomous Okrug)	517050	1706643	754789	764303	752217	1053301	2185816	1952605	1195578	1254143	1184693	1934590
Vologda Oblast	1495435	1054308	1772704	6563579	2197993	1320438	7172208	3179754	2380522	2992568	1973223	1470695
Kaliningrad oblast	208655	5468171	488004	2814281	1684976	3178872	1478982	6562208	2560673	1751868	1473863	1649519
Leningrad oblast	1585889	1033375	2027979	1631748	3354112	6448972	3761745	2627821	3675457	6388232	4573281	16051836
Murmansk oblast	660656	644341	1357913	1424627	732946	1864357	1184484	2857395	2070821	3847732	3218784	1634364
Novgorod oblast	425320	383127	462648	474922	348337	564020	1564605	1527260	2209507	1905939	1920879	638779
Pskov oblast	151148	358147	149429	243479	180498	288549	394638	705778	563569	611755	870947	592952
City of St. Petersburg	6671471	8681064	14663513	12789584	13470899	22587384	14229458	17813866	49162704	23164385	28512574	102506349
Republic of Adygea	178103	209067	129728	294316	77559	113344	140453	289281	720399	754209	588196	453524
Republic of Kalmykia	130486	25979	33323	18193	24109	11663	142156	102052	369111	29191	23515	433704
Krasnodar krai	4822123	5650476	7579890	6017854	5441393	4814497	6601464	6818535	6042415	9357583	9612447	8223153
Astrakhan oblast	748337	636463	1083207	470370	1054998	1150225	435761	778443	947723	480942	651181	374511
Volgograd oblast	946117	1273773	1577588	1789475	1288059	1615011	1648525	1662298	3572327	1547256	2535431	3079494
Rostov oblast	2579227	2120760	2853555	3380880	2673841	2934733	6042601	5500192	4955465	6223998	8030945	7624113
Republic of Dagestan	83824	44425	100004	99302	55163	102166	123154	87676	150217	1009259	131315	233425
Republic of Ingushetia	284	390	213	0	104	0	0	30	178	32942	517	2712
Republic of Kabardino-Balkaria	513025	123529	162535	196716	55235	753224	156045	214491	529810	134115	26275	293903
Karachay-Cherkess Republic	77534	96728	238900	55465	42017	242196	85809	190338	241904	163654	714320	501226
Republic of North Ossetia-Alania	53450	70076	179717	80986	468947	94056	96499	123984	28161	270877	32398	85154
Chechen Republic	0	17577	6668	1515	47201	16578	11390	4723	110624	64787	33187	29966
Stavropol oblast	704599	1158044	1962669	1419958	898896	1303618	1478265	1779327	1372138	3569219	2823126	1948772
Republic of Bashkortostan	2419275	4046649	3227114	2751189	3345611	4582350	8088537	8443433	6793344	18730804	9195987	4333240
Mari El Republic	286599	269668	202335	250556	550012	300021	287838	454846	273654	522003	498685	702881
Republic of Mordovia	358322	479005	778489	476911	436596	474981	534944	1000671	2218858	1360425	1101512	1171226
Republic of Tatarstan	16285577	6594267	10422101	16829254	17671290	10605432	13040813	9301128	12481630	8725163	11632419	9497987
Republic of Udmurtia	2580056	1764374	2248308	1998296	1924933	1837051	3387405	1899658	2405585	1696768	1957395	2491568
Chuvash Republic	428989	716093	1384909	1455959	497726	817180	872512	2799497	759249	3652171	1305509	1123867
Perm krai	2237613	2138843	2124286	4207003	4365856	3853300	6115271	12124214	7424215	4382253	2330877	4950672
Kirov oblast	511326	621444	1009901	10951081	820509	785607	1415778	1221815	1087410	1040084	821026	821489
Nizhny Novgorod oblast	3594301	3647228	3965739	4578168	5273220	3762789	4743352	5519427	8460696	7120135	2869670	4803904
Orenburg oblast	1090341	713727	4724651	6198111	1156536	613803	1170554	1412210	1561503	1347241	1281875	2143082
Penza oblast	549723	348257	448990	778591	522793	1010964	698333	897726	782096	1179323	1394283	1409389
Samara oblast	4058012	3845507	3121336	5741986	4463557	5020067	3438927	4515116	6772458	18522667	7661863	24442555
Saratov oblast	2967696	926325	2190070	1615095	1067431	1888749	3323161	853901	2057481	1534781	1856162	2083182
Ulyanovsk oblast	530818	417817	1059195	1573887	843584	732055	965963	1027549	2496678	3327654	2268636	2931045
Kurgan oblast	329601	1068274	503198	382194	273185	921370	468540	303329	1163801	676130	393861	786180
Sverdlovsk oblast	3687354	4193121	5702667	4919709	5261291	9904567	9720862	11883200	7597632	17157200	9244754	13662405
Tyumen oblast (broad*)	5431622	4894440	9500794	10471514	11229831	13159494	18997637	14750469	24522702	14196901	15513871	21320272
Khanty-Mansi Autonomous Okrug - Yugra	3276349	2920035	6517478	6047537	7924714	7007612	6523383	7898550	16690850	7755510	6992897	4538298
Yamalo-Nenets Autonomous Okrug	719062	1125502	1400928	2401346	1767284	2816057	9685934	1750272	3104338	2652343	3423521	3229923
Tyumen oblast (narrow**)	1436211	848903	1582388	2022631	1537833	3335825	2788320	5101647	4727514	3789048	5097453	13552051
Chelyabinsk oblast	1510607	2257902	4187660	3359298	2496318	4743935	4860724	4776581	4111588	5636986	6111786	4042251
Altai Republic	7328	9851	16229	8240	11115	154270	62191	7803	80446	36276	57583	344880
The Republic of Buryatia	303595	247653	97341	838071	639754	231496	234708	494936	355898	277750	741667	1095516
Tyva Republic	22948	3100	16253	5851	47103	24238	50066	16840	77107	100662	352104	172663
The Republic of Khakassia	122691	162314	640535	607916	266343	241021	267171	125930	357282	270820	481801	282087
Altai oblast	990878	1303509	6576797	1092589	1270118	1275583	769003	1522299	851269	1775455	1430332	1078121
Transbaikal krai	196191	118521	363353	298016	134319	884534	265881	617628	1016241	310938	707881	878488
Krasnoyarsk krai	3366660	3199644	4813534	3214817	4112800	5609491	4176808	3936217	5050086	5434276	4724467	7302627
Irkutsk oblast	1144030	616929	1200837	1113423	1570908	1731424	18255059	6760857	5749610	4769080	2603425	3201046
Kemerovo oblast	2119512	3033181	3257893	3704264	4863395	5385725	9653008	11457963	12477112	21932487	5093149	4893106
Novosibirsk oblast	4447621	2624548	3900668	3968294	4938332	5005594	5931380	5110848	4517318	4747131	4912912	3808883
Omsk oblast	1038021	2224933	2935802	1237855	1141808	2812525	1465668	2832725	1795640	982223	2325222	3463146
Tomsk oblast	792956	924610	4400110	1637259	854087	919256	679566	2131120	941994	966009	1327956	1741960
The Republic of Sakha (Yakutia)	615521	832179	990041	2379667	1752521	3948949	2941647	2969775	4757077	2266013	3282180	1796491
Kamchatka Krai	240130	247427	428432	91563	277158	432225	585671	972374	5586893	510790	266117	337678
Primorsky Krai	1630441	2804975	3475591	2448192	1947511	1716341	5391956	2833299	7221533	3531548	2506697	4847086
Khabarovsk krai	1347307	2717209	1163734	865014	968082	2907963	2616369	1308645	2952704	4484481	2404824	4719992
Amur oblast	651929	232798	350254	402838	854462	1406518	808696	1664111	1560196	1233889	611708	903517
Magadan oblast	33383	83535	125138	57197	116190	206881	286107	132717	672657	393967	441335	546554
Sakhalin oblast	684807	567751	580530	683583	779908	667370	25976956	10615514	1363649	1050384	1492184	1763840
Jewish Autonomous oblast	12813	57929	1239	17654	24669	42173	9983	212594	16986	51168	15464	15051
Chukotka Autonomous okrug	209666	20470	95419	35765	58022	133103	183925	404629	1315944	965169	456448	127184
* - including Khanty-Mansi Autonomous Okrug - Yugra and Yamalo-Nenets Autonomous Okrug
** - less Khanty-Mansi Autonomous Okrug - Yugra and Yamalo-Nenets Autonomous Okrug

## Sheet: 6-Trade receivables
Indicator title:	Trade receivables by calendar year end, thousands of Russian Rubles
Source:	https://fedstat.ru/indicator/31032
Territory	2005	2006	2007	2008	2009	2010	2011	2012	2013	2014	2015	2016
Belgorod oblast	18976911	26716544	40162188	67706297	58924176	71268878	80318396	102626659	107779571	125853899	154857793	188869113
Bryansk oblast	7511559	8785800	11314449	16290896	16845976	28463294	30357124	66125983	37813306	41888124	48499915	47909656
Vladimir oblast	15311217	16545891	25648681	29262937	34349752	37881430	48800706	52377029	63961737	85162839	89458958	97278483
Voronezh oblast	25202770	27982277	32521021	43678506	50689908	61292883	75629467	87011762	102922217	142401736	177264505	134823133
Ivanovo oblast	6935516	7089086	11766808	12489829	16988347	18499667	19008907	23982162	26542584	29855942	24825504	24798345
Kaluga oblast	8547438	11141749	15944485	29754038	31991263	45040488	55276169	73638273	82790063	97698058	118634046	118176850
Kostroma oblast	7572172	6810698	9245069	10944274	12081335	12737064	16618533	22554874	27800943	23639315	29187712	31108676
Kursk oblast	16378381	18488358	27959103	34293903	40800296	44442885	52377687	60054348	58297785	65719057	66427565	72523566
Lipetsk oblast	20577041	26076898	32660365	46871462	40681787	50395995	43303029	49600811	54015074	57528069	72307275	59608810
Moscow oblast	175222089	241253463	332529262	418047440	459620978	556473076	689802812	711363344	746373938	900855471	1019895431	1096068588
Oryol oblast	10258589	11605744	13997428	14454532	14540076	14188068	17581653	19867273	23699886	25471959	30166808	32237983
Ryazan Oblast	16091327	16655362	20989308	24153890	26061778	28050336	36474231	44290809	53084081	50395793	62167737	76243318
Smolensk oblast	8727583	9566218	12357043	17225552	17886437	16887724	22609291	30268799	34189657	43283176	40543634	37326531
Tambov oblast	5414529	6615206	9503959	11478009	9997068	11075267	17263432	20712193	25576347	33402235	50699273	47330008
Tver oblast	14663158	15334133	21565262	28159505	33789517	34401792	39660523	48116056	63003495	63387881	66799190	60890573
Tula oblast	27118056	33338446	44269800	49513924	54092924	64184897	75353619	89489326	103174356	132700616	146966474	145789062
Yaroslavl oblast	19579635	21506424	28614547	34615484	37684842	44106885	53418402	57805964	66619447	78614231	91277990	107140356
City of Moscow	999938836	1420149477	1939664741	2221673963	2420293357	2699671732	3055798846	3751572801	4255010755	5045594596	5251907071	5538190757
Republic of Karelia	10753010	11262161	12493422	14667189	13887266	17006012	20914976	23237572	25615459	26597936	32828025	33421530
Komi Republic	36594989	34989336	48947050	46533495	59589941	80463570	97304387	94808242	121358533	108981401	111422495	114282163
Arkhangelsk oblast (including Nenets Autonomous Okrug)	23655028	18637815	24369439	22521690	29346087	32350948	39181589	38039277	56907424	58403754	48712729	47279019
Nenets Autonomous Okrug	6757561	4304777	7948367	6408135	12727072	12800648	13654803	9785350	18505439	12979902	9377805	12453910
Arkhangelsk oblast (less Nenets Autonomous Okrug)	16897467	14333038	16421072	16113555	16619015	19550300	25526786	28253927	38401985	45423852	39334924	34825109
Vologda Oblast	26171772	28760804	32662116	46684356	40887963	46077961	48984807	53545557	58105909	68295825	79731719	68375777
Kaliningrad oblast	19593153	24192843	41908084	42913411	38889726	54833020	55851202	59056218	62956018	105510057	104586609	107749416
Leningrad oblast	39555103	40565773	56679352	83827547	96889272	112366404	132837446	163312178	237911132	242727102	293945322	318683406
Murmansk oblast	21613687	23044039	22361549	28657346	29986846	35237510	44638807	43166169	44808842	51791005	65183402	57445628
Novgorod oblast	7801178	8508659	11249232	14217495	17152867	18904542	24006460	24087544	24644559	28828295	32215783	28073066
Pskov oblast	4837380	5202688	6140285	7093063	8795683	8631041	10024341	10825813	10815384	14084902	19549169	17244687
City of St. Petersburg	129280786	227970196	333748885	448713047	450107767	466188600	659444646	756657284	885054399	1263827617	1554801197	1728399287
Republic of Adygea	2305435	2450680	2285710	2972743	4617163	5579572	6811810	7523539	9344063	10334651	10414258	8708231
Republic of Kalmykia	1700992	1602225	1368982	1404998	2083093	1310199	1729069	2710240	2900063	2675526	1528444	3242507
Krasnodar krai	45711980	63379646	87865443	118506991	118568175	148321185	187204245	243799254	286571431	319323269	345250287	336191124
Astrakhan oblast	9494463	10074287	13983892	19233687	27844506	24527233	25205459	33320945	41834687	44617796	41130815	52217209
Volgograd oblast	36931316	39047282	55348616	58919048	74772354	85229959	96717539	124376925	147675081	171210221	166021495	161348215
Rostov oblast	48216548	57788758	78099750	107688281	133947559	139195349	199139725	228746027	280594213	262241250	265459931	242870527
Republic of Dagestan	5316512	5096045	9754385	8746135	14457053	15608218	16352553	17637407	20132627	20018936	20319115	18512520
Republic of Ingushetia	761303	768104	1052256	2149471	2124386	3225506	3883374	1672454	2124237	4343515	4762928	4750840
Republic of Kabardino-Balkaria	6959265	8391025	6122359	6257979	8048550	10281167	9493696	10200875	11690848	13266271	20596746	17687923
Karachay-Cherkess Republic	2692047	3420228	2991211	2890103	2843931	3801735	4169655	10279231	11151481	18545973	28187243	33739163
Republic of North Ossetia-Alania	7569609	7849396	8120405	8299699	8034758	9414920	9304518	7962421	5665637	7621664	8240870	10260985
Chechen Republic	0	10175767	14561528	17480396	14657736	20723673	25327520	23988355	32344115	45024578	41266583	31678237
Stavropol oblast	24636585	25701602	35900740	49287488	55677583	61297311	75534923	97190332	106597744	115538123	116767702	120795289
Republic of Bashkortostan	66052137	67305452	89327859	95268453	104829149	147121837	162149560	185863780	223276412	216518463	244853197	268649024
Mari El Republic	5913563	5840074	5914249	7633815	9948472	9950268	14265352	18589099	13975125	30025114	24777858	29479364
Republic of Mordovia	9063186	10645108	14745382	17192115	22383362	25112774	26603130	33032934	35721933	40695802	54713481	55290730
Republic of Tatarstan	100206405	132031681	179027738	204562252	247036992	270111216	343651771	386533378	408101265	432799643	448927771	477779404
Republic of Udmurtia	52022857	36728523	50588818	52627540	55299283	55850148	70218422	66531458	74562282	102071823	100925326	87678517
Chuvash Republic	9525255	11661573	14946619	25582322	25311354	27844682	27234940	28152475	33040611	35540122	33676988	34910165
Perm krai	61534789	73001798	100462442	98408096	124444425	149175091	181948436	193332545	227862125	247225429	230613111	227326686
Kirov oblast	12670060	14615509	19876806	25464092	25583900	29187064	26939582	28342220	34013894	42016602	29967403	30382418
Nizhny Novgorod oblast	69089033	88936452	134371505	139441816	144378468	169992210	205144785	228324382	258527040	324614246	325141333	376427423
Orenburg oblast	54762939	77350687	85995533	134925717	111467510	107012207	155597408	145163455	186311098	323862969	331404348	484165696
Penza oblast	9358219	9981523	15006947	18582497	19742986	20968993	26937553	32857106	39330856	43158814	53470783	59860472
Samara oblast	62314763	72429382	95268013	117820821	134591350	151608521	190558115	242686812	251110094	356646971	354270085	350659556
Saratov oblast	32404171	34317071	40700825	52869486	55362360	67819819	74978752	87131745	95743974	115033998	114314469	126060769
Ulyanovsk oblast	23901259	24889821	29099828	37752284	33290984	31618646	39174013	52124315	55718856	77085168	73407288	74840382
Kurgan oblast	8324405	9294104	9309252	11735958	12079895	14582659	16874745	19861848	24920131	28207999	26914445	28432188
Sverdlovsk oblast	112226230	140604310	177092000	208812535	198880708	226067157	233203301	281801520	312308068	390495940	423559014	456826287
Tyumen oblast (broad*)	387291345	418702391	569856244	632796898	608269461	688963337	823331511	958376192	1069606092	1236677659	1317095999	1531424060
Khanty-Mansi Autonomous Okrug - Yugra	277868241	299379435	364960242	388802931	387931630	443639197	507112150	558121049	615908054	676096125	724071177	864128710
Yamalo-Nenets Autonomous Okrug	81088752	88126211	160541331	190066758	166972762	177185667	232340666	309726933	307966703	323199155	365095241	440780306
Tyumen oblast (narrow**)	28334352	31196745	44354671	53927209	53365069	68138473	83878695	90528210	145731335	237382379	227929581	226515044
Chelyabinsk oblast	51764054	62878746	91605048	128011523	131863737	145595530	159401367	189247707	204051557	244457283	241797019	281096049
Altai Republic	597548	532968	833164	805514	758345	761205	1197847	743583	932713	775903	3014490	2955633
The Republic of Buryatia	7100657	5750339	6815942	8020932	7248328	8588116	10872330	19766401	32331482	46566641	40541542	17793912
Tyva Republic	1003883	1040749	1210058	1453893	1479707	2288848	3047878	3204830	3387516	3343474	4135040	4162378
The Republic of Khakassia	9767512	7142286	13962252	18047462	20967259	18030852	21301298	28552306	29162116	28335109	35279980	25981991
Altai oblast	20794672	24617629	29729719	34472044	29708232	33221679	41843593	47611922	50966029	60457062	65456859	73353315
Transbaikal krai	6177212	6174001	9086064	10732562	11766388	12569553	14540309	20045055	16136779	20083868	27118529	26825340
Krasnoyarsk krai	64054592	74204015	79591882	128188397	142564664	207651414	242226024	246260927	286169389	307326882	301731943	265340599
Irkutsk oblast	29828271	31542444	43261357	51481223	85062200	135636488	76375351	104648941	135486574	199093027	246286565	245149714
Kemerovo oblast	52908039	61209937	70757841	98835967	116576336	127761984	193881131	185039935	222387918	276571779	301444345	361578825
Novosibirsk oblast	41742920	50814981	66478841	85420633	102175950	122791530	117047502	162736529	167818020	178440833	192784888	215061267
Omsk oblast	70947866	33926582	41103674	43098049	54941099	55583650	60680416	75637975	87635042	104993322	91181716	92850713
Tomsk oblast	22178908	28763755	41932803	33494037	33018494	37910231	44382258	47183986	60294415	70413603	92601384	124984407
The Republic of Sakha (Yakutia)	25576529	25149124	34096683	51283911	41226572	43382074	50858810	48263541	56928768	71814915	74309714	81354669
Kamchatka Krai	11481810	12233524	12437397	14040272	17195846	16816061	17369102	19446053	21117929	21691505	24502355	26847910
Primorsky Krai	27431144	29052695	31595387	30043505	40749647	51636167	72390541	97658587	104138341	121824896	138200885	117361810
Khabarovsk krai	22236562	24574104	28407926	34585479	39971452	73402367	57481743	61806856	79753553	100792843	92963448	99136432
Amur oblast	6385745	8475962	11812526	14423184	17524525	18028979	23969417	25704510	23676004	26082202	23293021	22502869
Magadan oblast	3864440	4082341	5355338	5309628	6114759	5030384	8199431	10353871	8805986	11883230	12897988	18698746
Sakhalin oblast	9588583	12172982	12865493	17458366	35812509	35004862	54317432	46234878	56900512	75413919	70372078	62955705
Jewish Autonomous oblast	710824	862576	696139	826766	610569	528691	591435	1225897	1132619	1258901	1148794	1437986
Chukotka Autonomous okrug	2686566	2848293	3469611	3419043	4023176	4502455	6319374	6413470	7589173	12267248	9435887	7699138
* - including Khanty-Mansi Autonomous Okrug - Yugra and Yamalo-Nenets Autonomous Okrug
** - less Khanty-Mansi Autonomous Okrug - Yugra and Yamalo-Nenets Autonomous Okrug

## Sheet: 7-Inventory
Indicator title:	Inventory book value by calendar year end, thousands of Russian Rubles
Source:	https://fedstat.ru/indicator/37186
Territory	2005	2006	2007	2008	2009	2010	2011	2012	2013	2014	2015	2016
Belgorod oblast	34379716	48522053	68062786	79276684	80710849	96746048	111624812	129312168	142413569	160024932	196668747	205833990
Bryansk oblast	15124793	18360119	24451576	30547993	31593044	37205253	44310759	62615256	83537610	94275400	110813045	120094628
Vladimir oblast	27840629	36419522	42141830	48007134	50377182	62171344	74176420	80364381	101584162	116078799	144283003	135865420
Voronezh oblast	45671857	56318864	76720059	101430168	110001128	128825678	153450744	198720466	217105548	262763965	314957440	346893678
Ivanovo oblast	12416135	17152862	23969400	27990162	30746387	43213007	47194443	56008723	69842264	82274994	92507220	97013308
Kaluga oblast	18700562	23701681	35026586	55405974	77773075	93170186	103316952	136723488	163272590	159774041	188954335	213851458
Kostroma oblast	9358935	13203596	16751379	22034762	22481045	27738153	34171687	42856311	54310574	59179161	66119624	72234302
Kursk oblast	15923670	23453661	31090777	46894256	40302277	44237694	55029476	71271712	80647628	88293839	99181587	112953596
Lipetsk oblast	36992421	47367742	58338344	75066725	71525873	87979242	112931398	116543576	126717090	137553413	162451517	189197332
Moscow oblast	252010654	348911309	471692419	604151133	649448534	788924207	958552579	1099898964	1329066136	1494968518	1928453083	2052365084
Oryol oblast	14414927	16837715	22253899	30049663	28541762	33696675	38384608	42527616	51413413	61112492	70001475	74027416
Ryazan Oblast	22606860	26972013	33511463	41588682	42310521	48613154	57824461	73568808	93071299	105268947	110847785	127706510
Smolensk oblast	19652864	25076084	29812668	35818634	35274639	48580122	50626948	62504526	66732469	82308353	76667092	82042913
Tambov oblast	12131315	16242790	19774879	26661050	27921531	34849596	45939343	57283217	74154547	89130425	97675437	115337150
Tver oblast	20934033	24735939	32450450	43561887	45047610	54674892	60391009	78297031	84506154	92752189	104777079	105892127
Tula oblast	36676819	46656646	65836800	94016119	95526287	114524183	121198187	148550345	145664452	175375788	208027246	228708484
Yaroslavl oblast	37963052	50315598	56483622	70948850	73638195	79224092	88866166	111909638	127525502	142062525	154635382	175038591
City of Moscow	1315481305	1675404030	2089574706	2952350498	2701941327	4655348971	4236621896	4565827803	40214543564	8306648078	12890047846	15434403214
Republic of Karelia	10591715	12678297	17929936	21449803	22088338	23878762	26054179	31677372	35973050	38714835	40351793	42665947
Komi Republic	25216104	28947081	38227915	43674671	43865844	41574298	50973382	50010263	66428942	72687944	74663650	76141504
Arkhangelsk oblast (including Nenets Autonomous Okrug)	66562152	93356409	128265042	143533772	176664873	67559791	68122775	77611922	92123661	100321381	118271599	139755883
Nenets Autonomous Okrug	9817724	11020673	14063715	13475134	13170106	11344403	13211900	18792658	18386861	17816935	14887740	15015920
Arkhangelsk oblast (less Nenets Autonomous Okrug)	56744428	82335736	114201327	130058638	163494767	56215388	54910875	58819264	73736800	82504446	103383859	124739963
Vologda Oblast	41284845	52806762	65122204	71791957	65176414	84867368	95841895	94294302	96570811	103945317	112182050	124431849
Kaliningrad oblast	27656077	39031384	57812081	77445248	64532875	67202101	72604747	94880744	142560095	172574857	197308148	216985775
Leningrad oblast	46068621	60504503	76934342	127030079	141870238	177794284	150608044	189189361	219946453	260385650	310064781	349800640
Murmansk oblast	22956089	25827558	31302982	37199630	36213042	39905960	47338055	55004902	67758735	74504460	78283516	82965435
Novgorod oblast	12749724	15897728	20856717	27938959	27577264	33686442	35480815	42068129	45603183	52025122	62204030	61443878
Pskov oblast	7265629	9303064	12634865	16313292	18193489	18863431	22689709	26511435	31314345	37039052	41638889	46620437
City of St. Petersburg	216964339	309046601	428998390	599144126	614907935	711631341	834714924	1227664737	1391021283	1658007060	2099890922	2231077229
Republic of Adygea	2435770	2965865	4493444	7117014	8830969	10810081	12604573	15298916	20221485	21118857	22935403	26472516
Republic of Kalmykia	2397052	3471683	4483888	3102910	3804055	3962324	3844930	3608909	7699840	5139078	7075095	7810568
Krasnodar krai	105859325	124251924	228382095	280264112	233267138	274571841	325509052	402367839	646519041	637354805	753455852	844004319
Astrakhan oblast	13410583	17091606	22013823	27228022	28043167	27588685	30887599	32609383	44291661	51841601	45551007	46266380
Volgograd oblast	46388201	58523916	77140839	89911129	96066002	112316197	133098747	150817973	167700846	184327695	196568304	203988476
Rostov oblast	94903029	124431627	162130082	196222569	207204459	228853083	266751116	305003700	368179449	392589041	459013465	512018429
Republic of Dagestan	11676109	14780356	14630202	17239708	18714290	21340077	27253858	32775866	34265617	40263316	45610452	54034816
Republic of Ingushetia	821628	926496	1099556	1131225	1167325	1012190	1194417	1676708	2761246	2912889	3022487	3547063
Republic of Kabardino-Balkaria	4523131	5975436	6914414	7384519	12797349	14577236	15777337	14427283	22042384	24383482	35049912	34045224
Karachay-Cherkess Republic	3486923	4417706	4192617	5666835	6947294	9637309	13182477	16787436	23278907	21514607	26535415	26511017
Republic of North Ossetia-Alania	6060380	8344934	9490032	8366702	8830408	10842840	9662346	9857150	14370659	15475099	17769103	19540196
Chechen Republic	0	3888878	2220737	7839520	11265069	14451299	13870134	19069645	14320009	18382292	17913136	21516715
Stavropol oblast	40797079	52903945	63407986	86986121	90203646	132658396	115885672	136733279	179113438	202484981	233565437	260235921
Republic of Bashkortostan	89268858	104564690	126418369	142458027	149883273	176111433	211362416	247002906	284661901	337159568	349766290	402765831
Mari El Republic	7538111	9063769	11797982	15397799	15279823	18135724	21504463	28156371	36761679	42357284	52359864	53300445
Republic of Mordovia	16850523	20542758	27587159	34275695	33384990	38433166	43968884	47441245	53079049	55705626	60222272	68463956
Republic of Tatarstan	111711236	133713063	177864752	258151696	269862568	327768832	365871311	383747809	485924483	527452904	629332859	685016929
Republic of Udmurtia	39638182	46834262	63137586	75532793	77912732	91838378	103475414	112881851	125211557	144713270	170530689	168814259
Chuvash Republic	17681266	22751887	31858254	43363833	39257626	42146721	43849291	49671148	58613724	67596496	75853436	88379554
Perm krai	63901002	79814531	107250715	129098163	125653278	140872345	170600651	202563489	234312444	237303223	258895379	271582066
Kirov oblast	23164174	28585410	35560177	43227577	43955922	49581436	58312282	64685411	81663768	87703964	100164272	94011637
Nizhny Novgorod oblast	89808707	115231857	153717849	184364404	186079161	209405718	226480171	284260808	333049172	401874094	448409225	485559546
Orenburg oblast	32673542	38439558	53768849	60977954	59426219	65170814	77574165	89183591	104235779	111694888	129773408	135722325
Penza oblast	17260273	21595846	29008857	38320066	42426075	49563829	57926592	61248396	73430583	80072895	97691042	108112230
Samara oblast	97878424	129405528	161481966	202522599	182876545	204582616	218953241	272512838	332939353	391157975	405185071	446309696
Saratov oblast	38546227	48159605	63567146	84482166	78650680	85748911	97233011	112115547	143309578	159931761	181261731	199095216
Ulyanovsk oblast	24670262	29876553	40412344	48870458	54663954	65492912	77509116	85376734	106976175	118220286	129934801	146910179
Kurgan oblast	11393517	14012203	18905820	23825870	23338447	28750458	32634182	37312603	45665078	51004219	65223247	59598206
Sverdlovsk oblast	144714843	189535716	241471731	307478219	273717266	344621371	408253585	511379483	588632555	678704351	781433768	776599572
Tyumen oblast (broad*)	187709966	246561372	318492066	373551126	373723141	407939808	474513784	538405596	600699351	658862858	707963205	740920525
Khanty-Mansi Autonomous Okrug - Yugra	91040530	130147640	166466380	192247955	198176262	212418051	239700007	259577645	290103187	318096566	342120817	370787510
Yamalo-Nenets Autonomous Okrug	53146873	64882186	74992263	90625319	80831911	84547247	88488612	109939741	133993301	128725245	134593102	135628675
Tyumen oblast (narrow**)	43522563	51531546	77033423	90677852	94714968	110974510	146325165	168888210	176602863	212041047	231249286	234504340
Chelyabinsk oblast	91862249	116306713	155948498	192532276	176882836	215767721	260558082	287431857	336012024	373998633	438077637	472793030
Altai Republic	14970635	12294993	12652884	11731278	9236809	9430629	11748431	14988483	17810557	20220080	20612255	17919468
The Republic of Buryatia	9759496	15002371	19129346	22611196	22671565	25356054	267005222	509592287	513470541	47577331	52437566	50971710
Tyva Republic	532685	736202	1254337	1947108	2142872	3155466	2451673	2798019	2977344	2828924	4076357	5514157
The Republic of Khakassia	6579349	8657540	11098407	12096849	11345399	13425175	15275924	16766001	20668006	24471424	26949708	29913843
Altai oblast	33788301	45197638	61437320	73699713	76175923	88315720	105936379	126933483	134110150	143567684	154131239	166838393
Transbaikal krai	12126620	14705543	18739422	20616323	24058613	24761790	26484192	32867994	51627914	41454228	43169090	49834456
Krasnoyarsk krai	115303725	146060771	180458997	216699323	212273297	259171860	320859459	381128950	417788105	414056988	464650584	522507140
Irkutsk oblast	41832070	59090318	76775193	93458504	87212839	112920587	111715897	135059083	170375769	195575251	219418141	221049604
Kemerovo oblast	58738046	68825371	89512523	113500860	106612114	133039840	144217950	168417823	189558605	162977703	177745090	183788927
Novosibirsk oblast	61781493	86455928	118101345	155672320	171390081	212037330	247572526	299624927	340877113	382122296	429520040	455368696
Omsk oblast	39188828	44550969	64725973	75857956	72432004	81961810	95743151	127688941	168375504	143052589	138754539	150615010
Tomsk oblast	28752965	36521358	49702486	67641376	60578365	68029219	72420999	76223660	94735308	109133181	167290328	187535205
The Republic of Sakha (Yakutia)	59597100	66935938	82933811	102218014	119286899	130988505	133773477	146137480	157110119	171487976	199950264	214906787
Kamchatka Krai	12284780	14431247	17464873	22352624	26322441	27891904	27372547	28605043	30739195	31150594	40918570	46245668
Primorsky Krai	37091552	39851338	50859988	72011325	77873806	105971863	128009102	161299519	191684272	210416421	233373941	273548638
Khabarovsk krai	60076165	74291250	87203492	97271834	89944743	139275089	142762015	396212921	180631478	211290831	191418479	201620884
Amur oblast	11402500	14433671	20897904	29459369	36523273	45687899	48103470	60079931	69634337	72430859	79761848	90622372
Magadan oblast	9561275	12011872	13413019	18236869	19678319	25067750	27094690	33408700	52053593	59390424	57655690	59771952
Sakhalin oblast	17337584	19390593	25705444	20406612	30049973	29790257	31648338	39088090	49725365	59253307	69824772	72441431
Jewish Autonomous oblast	1051173	971518	2148647	3385072	3890133	4859658	2597461	3308420	4962763	5529850	5862819	6719843
Chukotka Autonomous okrug	9880117	11512789	12971387	18689486	20607580	25099116	25956656	29867110	35673038	37618684	40228641	42269174
* - including Khanty-Mansi Autonomous Okrug - Yugra and Yamalo-Nenets Autonomous Okrug
** - less Khanty-Mansi Autonomous Okrug - Yugra and Yamalo-Nenets Autonomous Okrug

## Sheet: 8-Trade payables
Indicator title:	Trade accounts payable by calendar year end, thousands of Russian Rubles
Source:	https://fedstat.ru/indicator/31034
Territory	2005	2006	2007	2008	2009	2010	2011	2012	2013	2014	2015	2016
Belgorod oblast	20118474	25702742	43727302	56878368	51969119	58723696	76062899	93622587	97702866	116989087	126514301	136024509
Bryansk oblast	9389204	9238522	12723563	19226748	21637002	31095219	30296103	40548175	49636377	62384927	70350218	99996166
Vladimir oblast	14313084	17218352	21317579	30095082	33864886	36426097	46671744	54032319	64254533	82671464	81461192	90606558
Voronezh oblast	24297370	26721787	37914889	50791626	60554802	72707004	86671869	88883647	104370701	115813780	138916742	149244709
Ivanovo oblast	6729112	7739746	13623649	16267207	19899931	22611669	24738321	31157456	33211201	35056760	31538531	33539580
Kaluga oblast	8775537	10262718	17059128	37435785	42469410	62156334	64605286	95636688	105409877	122573136	131251393	154370120
Kostroma oblast	6427748	7817014	11115771	15647507	14186226	13953613	20843054	28551281	32418647	24187635	23696735	25789367
Kursk oblast	12830229	17856321	25289630	30048993	34704442	38660623	53398098	60459516	56355538	56756150	66942077	68084316
Lipetsk oblast	15354868	19399095	26597643	39959853	42307627	56065463	59703819	73666915	70927921	77573606	85418858	86209860
Moscow oblast	183541640	280866950	409388168	540754024	586772649	714985147	938484026	953859304	1026659455	1110527657	1253359205	1311817112
Oryol oblast	10285374	8954030	13162411	16226931	17055244	18052502	20073329	24107072	27693155	31188745	34700945	32214646
Ryazan Oblast	16771621	22090585	16751717	23344759	24661450	26524321	34438221	42768963	46609967	50387231	52615396	49888308
Smolensk oblast	8054408	8809573	12678973	20940934	22442083	22054534	27105355	36237024	44572399	47731364	45445019	38858413
Tambov oblast	5904083	7109225	10203874	11495135	12789717	14457166	21419866	25133399	28148302	32845552	56586413	55674108
Tver oblast	17301223	18283244	25629964	34904414	37165068	39834739	48052138	62444061	75515525	86851543	93582198	87040544
Tula oblast	31507296	44988242	57303474	57808173	64944791	67925248	68256872	89195049	99433266	123536466	118535397	142141034
Yaroslavl oblast	26101595	22646338	33252163	40294185	36694871	45845970	56344796	58502002	69359007	76663298	87906573	98822301
City of Moscow	888561268	1156639540	1693088180	2155318672	2261352806	2785488034	3417466712	4037229694	5415696102	6166919440	6182391017	7294871308
Republic of Karelia	9475629	11828807	16218266	16136867	16999132	19330476	22263433	30503775	33694997	35053334	33250866	28834732
Komi Republic	31326555	35839171	50189830	44533687	47265093	60184743	66909070	64724320	94078147	101305415	120399873	115374524
Arkhangelsk oblast (including Nenets Autonomous Okrug)	21434788	25574936	33502567	33115924	27671418	31936845	37396407	40107268	43538169	53548745	56079236	54794182
Nenets Autonomous Okrug	6549939	6948660	12447985	11415736	5172035	7469358	9849915	6189956	7510586	16532644	12153116	13875739
Arkhangelsk oblast (less Nenets Autonomous Okrug)	14884849	18626276	21054582	21700188	22499383	24467487	27546492	33917312	36027583	37016101	43926120	40918443
Vologda Oblast	22999993	27290724	30557387	40931508	40594587	52997390	56670379	59773787	60225790	69684404	78465272	77215047
Kaliningrad oblast	26738312	33068002	44219449	62383409	55861819	68072453	63658762	74846947	79988704	151275335	111103079	116944200
Leningrad oblast	30659509	50562870	59921316	104160185	90516100	97361960	142147232	160252330	189552949	229948251	267914311	280527136
Murmansk oblast	17766251	18211009	20044463	24017610	28848243	31130133	40452592	47026930	52849350	55045339	49935712	41068265
Novgorod oblast	8623140	10175505	12481639	15693091	14820283	16187774	19210138	24624331	26087121	30568278	37436538	31338802
Pskov oblast	4757952	5495004	8045529	10838840	14007960	12890525	16553290	19173602	23674199	29624398	34963557	33970105
City of St. Petersburg	140087944	238224690	363642208	456185399	540520001	625444939	864444393	1062461216	1242341837	1197312551	1857530930	1926337212
Republic of Adygea	3219760	3197989	2411822	3407019	5713751	7844671	10949393	13655646	14482484	15819391	16318132	19036417
Republic of Kalmykia	2054869	2342069	2124073	2213209	3109163	3269661	2858868	3861649	4527487	6333693	4712712	6064351
Krasnodar krai	51951439	71756329	104042361	140815158	143637372	182823532	243651788	314322800	386513957	390145749	387164361	416697326
Astrakhan oblast	6888580	9236250	11744608	17264659	19877338	17341268	18229606	22495432	26501517	26966656	34733768	38582986
Volgograd oblast	35897029	40773237	57552480	61939793	78889811	86943417	103856800	121769075	140302974	161444782	154619056	161610544
Rostov oblast	47714377	62401742	84352825	120979351	136251435	149742718	169728994	207294778	225503154	215679399	232905349	241327484
Republic of Dagestan	4120068	6307550	12239975	14289812	16552320	19287141	28684693	33101770	41007485	46841169	55676049	61977414
Republic of Ingushetia	619621	973890	1486218	2764241	2724723	4484332	3622881	3674635	5167901	5276805	6108767	5648724
Republic of Kabardino-Balkaria	8869159	10771945	7719674	8387061	9547964	14958663	14125366	27652419	21943876	17847931	23046893	21583795
Karachay-Cherkess Republic	3289290	4384017	3682230	4014905	4117738	5082834	6895232	13055005	14828355	24829294	35280130	44642780
Republic of North Ossetia-Alania	8515922	6757598	7281945	6891123	7309986	7003250	9733297	10003353	8951288	10993170	12440342	17687150
Chechen Republic	0	20643965	28789443	38920647	43328302	60763598	67954898	82189719	96412240	121234578	128653544	121164829
Stavropol oblast	25638365	29812830	41235885	57108299	63913224	78661895	105398247	131295855	164707614	206633666	212733946	247304910
Republic of Bashkortostan	59603278	61990269	89761463	99139237	105591182	155921464	168647054	207638947	244756427	218965256	287194651	302781060
Mari El Republic	5094434	5966906	6496059	8432780	9211893	9138310	10373384	13519543	13978263	21352269	19861394	26246571
Republic of Mordovia	11641682	14545131	20727675	23991921	24072123	26907879	30064383	36197834	35498014	41570472	45168014	47791362
Republic of Tatarstan	78324744	108864449	142024811	186712516	245643675	279059821	321164497	375622599	392655060	423157318	441777260	462154569
Republic of Udmurtia	30540331	28516969	37294744	46261629	49042026	45521278	52842004	57882413	57829186	72153697	71195822	78331175
Chuvash Republic	8202506	11515794	14926626	23012670	24332153	21422723	23602241	26472351	30392230	33861962	36175885	39239175
Perm krai	48358132	55178999	79409717	87163202	104376898	116235786	143394930	161875616	196405456	196246109	179730407	187566066
Kirov oblast	14340504	15026845	20204376	25704685	27270560	28987409	26633410	31924995	36352419	39955096	37760402	33817571
Nizhny Novgorod oblast	70047191	91724733	138197676	168391271	159894126	192133212	217438285	246575096	274450817	335980232	350683340	428550991
Orenburg oblast	28503590	26778417	34232978	49475277	59212789	69328137	77522344	100602989	117320649	147722354	101458271	100602706
Penza oblast	9508519	10493710	13992199	19606193	19887822	20676884	27221573	33480736	40136667	38339635	46974596	54935010
Samara oblast	73417949	88356959	108522108	138060625	117389124	135396241	162024170	205157306	214121141	289513507	282056066	305259178
Saratov oblast	34343052	37436862	44554874	53816892	54124720	63286367	74227668	78243773	84775929	98933147	109477215	104308631
Ulyanovsk oblast	19861021	23345047	27547453	32807141	32440354	33582585	46348695	61566960	63313679	76638310	80591632	87338898
Kurgan oblast	8098263	8830085	10040091	12668729	12142233	14876104	16120490	20207343	26224438	31979945	25249115	29637687
Sverdlovsk oblast	96923522	119520788	156712462	205568318	190447771	223033811	238586155	274924879	313220964	367164103	438943876	473825271
Tyumen oblast (broad*)	213845083	237086254	364967081	549695290	420892604	503318789	571050568	675420296	725770643	835465886	884141380	951546394
Khanty-Mansi Autonomous Okrug - Yugra	126699718	141096515	180020292	251463599	223456305	267420699	294559694	309395298	341314518	380849295	409213399	423641534
Yamalo-Nenets Autonomous Okrug	69753125	71440780	149261797	245030592	143074508	165192914	198082460	267571001	248398056	229180085	265741071	276538660
Tyumen oblast (narrow**)	17392240	24548959	35684992	53201099	54361791	70705176	78408414	98453997	136058069	225436506	209186910	251366200
Chelyabinsk oblast	57787965	69128760	80698964	125858432	128508778	149860605	156595153	181940949	207690177	242036024	247796617	249114013
Altai Republic	390966	426713	668873	939347	667699	795860	1179887	1006908	1251718	1324456	2017334	4057796
The Republic of Buryatia	6775815	6071367	8638264	8609548	7787275	8030430	12024557	13256084	16013657	16964818	16725499	15302732
Tyva Republic	980768	732240	985938	1181233	1600900	2513738	2795793	3346507	3924596	4404548	5573888	5309208
The Republic of Khakassia	5746366	6991897	10053484	15065269	17678186	14382167	16151069	20382129	23061899	24583537	24177381	23841152
Altai oblast	21973280	24331992	31402838	38287516	34442904	37163535	45514915	56721545	61343951	67733961	68514756	74375513
Transbaikal krai	6247204	6530019	8526294	12939366	15248165	13113192	16603896	24717769	28130546	26892799	28202712	29330331
Krasnoyarsk krai	64498157	61057392	75373161	103135535	115592208	118204910	141819638	177963772	195175626	223202815	237333114	254116961
Irkutsk oblast	27184098	43855930	58127011	67459424	58713265	67889331	78863428	87202183	110026615	136093547	127196199	108173539
Kemerovo oblast	70806648	70895953	88969538	127027209	130190448	151928389	203641280	222889531	250643394	276488143	298165465	334453612
Novosibirsk oblast	48874698	49124630	73484855	100435868	125818720	134759196	135766862	171558577	193840250	216923870	259364972	287892824
Omsk oblast	58120115	28422815	35997012	42203573	47557297	45374175	51074358	57405042	65616314	76195336	74421166	85076238
Tomsk oblast	67011671	68620808	75804696	76153425	70057539	71534308	79320110	78971832	106677833	112475409	117240393	115538412
The Republic of Sakha (Yakutia)	31296773	23908409	29934945	41117807	37181577	38880751	47671100	46493987	53159266	53276935	61676772	73949020
Kamchatka Krai	13551597	13521604	12307028	12973519	14222631	13317896	15519555	17788441	18858504	19112248	20176565	19846585
Primorsky Krai	31565580	32597347	32372205	33633036	46348774	58951219	80924858	106598901	102739449	123172126	116504335	122998586
Khabarovsk krai	23899621	28042891	34439601	47055413	48401711	70946549	70836196	77212178	95369531	94323250	88442879	93244113
Amur oblast	6715461	8306311	11998795	17669759	18733275	18463115	26143118	28587515	29001396	34698186	35714090	32026873
Magadan oblast	4611899	4279971	4703277	4910293	5935551	5707709	7630299	10554552	11413782	14012933	13437976	21671497
Sakhalin oblast	11811381	14450929	22420438	31543390	46336518	40174961	51631584	42842647	48321960	70964800	84977999	75960742
Jewish Autonomous oblast	693720	859304	942924	1127031	988107	1091318	1548190	2466967	2991648	3263286	2414206	2333190
Chukotka Autonomous okrug	2705704	2360188	6436356	6229308	6346868	8025108	6584001	9746302	9832590	13532624	13048165	9267753
* - including Khanty-Mansi Autonomous Okrug - Yugra and Yamalo-Nenets Autonomous Okrug
** - less Khanty-Mansi Autonomous Okrug - Yugra and Yamalo-Nenets Autonomous Okrug

[truncated: 2 more sheets: Figure1, Figure2]
